# Supplementary material for: A role for antibiotic biosynthesis monooxygenase domain proteins in fidelity control during aromatic polyketide biosynthesis
Source: Nat Commun. 2019 Aug 9;10:3611. doi: 10.1038/s41467-019-11538-6 (PMC6689052; doi:10.1038/s41467-019-11538-6)
Supplement: Supplementary file 5 — Supplementary Data 1 [file 41467_2019_11538_MOESM5_ESM.xlsx]

## Sheet: Suppl Data 1
Supplementary Data 1. Raw data extracted from LCMS experiments using the Shimadzu Profiling Solution software
				WT			Blank SFM medium			gene cluster KO			halogenase KO
RT Range	Ion m/z	Ion RT	PVal	wt01	wt02	wt03	sfm04	sfm05	sfm06	for07	for08	for09	forv10	forv11	forv12
000.41 - 000.46	202.06	0.427	0.055	0	0	0	662638	800169	0	0	0	0	0	0	0
004.48 - 004.67	202.081	4.58	0.00033	0	657897	792666	0	0	0	1295692	1094842	1545821	1560961	1259652	1632477
005.00 - 005.02	202.081	4.987	0.052	0	0	0	0	0	0	0	704132	712122	0	0	0
000.41 - 000.44	205.069	0.427	0.057	0	0	0	751613	946128	0	0	0	0	0	0	0
005.87 - 006.08	205.083	6.009	0.00051	901334	779233	1318556	0	0	0	0	0	0	3484145	6905800	4207245
003.16 - 003.20	211.107	3.182	2.8e-08	0	0	0	0	0	0	767635	619666	677017	0	0	0
004.62 - 004.63	218.049	4.627	0.44	0	0	650472	0	0	0	0	0	0	0	0	0
004.86 - 005.01	221.088	4.873	0.052	791739	0	821620	0	0	0	0	0	0	0	0	0
005.26 - 005.33	225.121	5.313	0.00013	2125720	1101186	2074737	0	0	0	0	0	0	2659871	1699256	2175504
005.97 - 006.05	231.103	6.018	0.0013	0	0	0	0	0	0	0	0	0	1220948	2206878	957547
008.45 - 008.51	231.101	8.489	3.6e-05	0	0	0	0	0	0	0	0	0	930547	1600475	1544547
005.13 - 005.24	236.559	5.191	3.1e-06	0	0	0	0	0	0	1169686	995095	1468350	0	0	0
014.80 - 014.83	238.883	14.812	0.29	1447161	2579205	1252645	1422462	1648443	1599564	1159823	1115102	1116762	1625426	1187139	1349196
014.80 - 014.83	240.881	14.816	0.039	759260	951048	788297	925707	1018949	964267	724025	708465	789657	1018412	800392	933308
014.81 - 014.82	242.879	14.821	0.0071	0	0	0	683986	783679	824203	0	0	0	848484	0	659996
015.14 - 015.16	247.999	15.16	0.44	0	0	0	0	0	0	677137	0	0	0	0	0
006.28 - 006.32	249.114	6.293	0.44	0	0	0	0	0	0	0	0	0	0	834232	0
005.85 - 006.08	249.112	6.002	0.00073	7634685	5776750	6855337	0	0	0	0	0	0	21723676	43248063	24480316
002.94 - 003.08	249.123	3.018	1.2e-06	0	0	0	0	0	0	1147495	1020883	1431521	0	0	0
005.71 - 005.73	250.14	5.72	0.44	0	0	0	736591	0	0	0	0	0	0	0	0
000.41 - 000.44	250.19	0.427	0.44	0	0	0	900993	0	0	0	0	0	0	0	0
005.66 - 005.78	251.151	5.744	0.0075	0	0	0	0	0	0	1200746	740769	852549	650043	952566	0
011.09 - 011.13	251.197	11.111	8.2e-06	0	0	0	0	0	0	1514519	1222029	1915333	0	0	0
000.41 - 000.42	252.141	0.417	0.12	0	0	0	0	0	0	803147	732067	0	898929	0	843320
000.42 - 000.44	252.183	0.427	0.44	680083	0	0	0	0	0	0	0	0	0	0	0
007.74 - 007.86	255.065	7.806	1.2e-09	0	0	1828353	0	0	0	19335139	19199986	19831455	12405036	11010406	12414816
003.85 - 003.93	255.063	3.907	0.44	0	0	0	0	1493752	0	0	0	0	0	0	0
001.17 - 003.20	255.065	3.116	0.00035	0	0	0	9916079	11915243	19689013	0	0	0	0	0	0
005.09 - 005.38	255.065	5.302	0.043	28360784	26077702	35751565	35536128	19415721	11691313	38642791	33661023	37829841	16138850	22423577	13139281
000.41 - 000.50	255.065	0.449	0.00055	0	0	0	2040755	3293948	4714243	0	0	0	0	0	0
007.94 - 007.97	255.067	7.953	0.056	0	0	0	0	0	0	1038486	1281063	0	0	0	0
004.55 - 004.62	255.995	4.627	0.0094	1143401	1354779	1156733	0	0	0	0	667521	1364007	1109795	1303443	1081298
004.87 - 004.90	255.995	4.94	1.5e-08	0	0	0	0	0	0	1129281	1004184	1051389	1126901	1082170	1296055
006.16 - 006.18	255.994	6.131	1.6e-07	0	0	0	0	0	0	859939	689137	805126	840472	772422	675307
005.79 - 005.87	255.994	5.82	0.053	0	0	0	0	0	0	0	0	0	0	829082	734015
005.44 - 005.61	255.996	5.464	2.5e-05	0	0	0	0	0	0	929812	986314	1095365	942837	1429146	876392
004.46 - 004.49	255.995	4.467	0.053	0	0	0	0	0	0	0	799810	726602	0	0	0
005.20 - 005.22	255.994	5.183	0.021	0	0	0	0	0	0	817659	0	0	758324	646297	701230
006.06 - 006.09	255.995	6.14	0.6	0	0	0	0	0	0	800800	0	0	749544	0	0
005.12 - 005.13	255.997	5.12	0.44	0	0	0	0	0	0	0	780996	0	0	0	0
000.41 - 000.48	257.148	0.44	0.44	0	0	1641605	0	0	0	0	0	0	0	0	0
004.61 - 004.63	257.993	4.687	0.59	0	0	829079	0	0	0	0	0	0	0	993960	0
004.89 - 004.92	257.991	4.893	0.44	0	0	0	0	0	0	0	0	0	0	0	729657
004.55 - 004.58	257.993	4.56	0.59	0	0	750848	0	0	0	0	0	0	0	651661	0
004.94 - 004.97	264.051	4.973	0.44	0	0	0	0	0	0	0	0	0	697544	0	0
004.73 - 004.74	264.054	4.727	0.052	0	716866	689831	0	0	0	0	0	0	0	0	0
004.53 - 004.54	264.054	4.587	0.052	658338	630381	0	0	0	0	0	0	0	0	0	0
005.86 - 005.87	264.06	5.867	0.44	0	0	0	0	0	0	0	0	0	0	0	700165
014.97 - 015.54	265.041	15.122	1.8e-07	0	0	0	0	0	0	922603	987525	1145199	777504	824345	655996
007.82 - 007.92	265.164	7.871	4.7e-08	1292463	1181093	1482970	0	0	0	0	0	0	0	0	0
011.30 - 011.40	265.214	11.343	3.8e-06	0	0	0	0	0	0	3652866	2886214	3851495	0	801364	0
004.66 - 004.89	266.608	4.815	0.00011	0	0	945814	0	0	0	1151778	1802853	1603804	2272810	2052148	2261760
004.46 - 004.53	266.612	4.467	0.44	0	0	0	0	0	0	0	1077771	0	0	0	0
005.82 - 005.98	267.149	5.94	0.066	0	0	0	0	0	0	0	1063211	1589042	0	0	0
000.41 - 000.45	268.104	0.43	0.0098	0	0	0	0	0	1055189	1219479	1227768	841136	0	0	0
006.66 - 006.83	269.082	6.749	0.0004	2874041	2765184	4286194	0	0	0	6092546	3573268	4376778	0	1325821	0
008.67 - 008.74	269.082	8.693	1.1e-05	0	0	0	0	0	0	2244475	1565961	1493867	0	0	0
006.38 - 006.55	269.082	6.477	0.00016	4481669	3816566	6265897	0	0	0	6493582	4759280	5256940	2320252	3108529	1837719
007.38 - 007.46	269.097	7.424	0.00085	0	0	0	0	0	0	1890630	2242452	2832000	0	1598187	857272
008.93 - 008.96	269.153	8.933	0.44	0	1003168	0	0	0	0	0	0	0	0	0	0
009.64 - 010.69	269.163	9.92	0.00018	3122383	1905755	1708403	0	0	0	0	0	0	0	0	0
008.96 - 009.50	269.164	9.178	1.1e-05	2528167	1685048	1767983	0	0	0	0	0	0	0	0	0
004.85 - 007.33	269.165	7.09	1.9e-07	84446646	74608409	141150931	0	0	0	268922712	286871147	279555316	261308209	265346146	267816512
012.54 - 012.80	269.164	12.653	6.8e-07	0	0	0	0	0	0	0	0	0	1310863	1801274	1714342
010.73 - 011.14	269.166	10.978	1.3e-06	1791593	1600000	1252406	0	0	0	0	0	0	0	0	0
011.19 - 012.02	269.163	11.373	0.00015	1596608	1107039	825992	0	0	0	0	0	0	0	0	0
012.19 - 012.22	269.163	12.2	0.44	0	0	0	0	0	0	699036	0	0	0	0	0
000.00 - 004.77	269.164	1.316	0.39	0	1150914	983358	0	0	0	0	1880290	0	0	0	0
013.11 - 013.13	269.165	13.116	0.23	0	0	0	0	0	0	0	0	1126440	0	1248842	971516
014.75 - 017.00	269.165	14.942	0.00018	1642376	1425067	1103772	0	0	0	2450754	4025561	4528929	3071991	3756883	3199789
013.35 - 013.41	269.166	13.367	0.056	0	0	0	0	0	0	0	0	0	663565	0	816042
009.38 - 009.42	269.176	9.4	0.44	0	0	1220570	0	0	0	0	0	0	0	0	0
004.98 - 005.13	270.052	5.102	8.7e-07	0	0	0	0	0	0	0	0	0	1330484	1139797	947919
011.48 - 011.65	270.169	11.483	0.0026	0	0	0	0	0	0	1010524	1307111	1320183	931205	1013651	0
003.24 - 003.27	270.166	3.267	0.44	0	0	0	0	0	0	0	0	0	628321	0	0
001.56 - 001.58	270.167	1.587	0.44	0	0	0	0	0	0	0	0	0	638789	0	0
011.69 - 011.85	270.17	11.751	0.38	0	0	0	0	0	0	0	0	1212263	636104	776341	0
003.54 - 003.78	270.168	3.747	0.59	0	0	0	0	0	0	0	0	632923	757247	0	0
003.45 - 003.50	270.168	3.453	0.59	0	0	0	0	0	0	0	0	609507	736125	0	0
000.54 - 000.57	270.168	0.573	0.44	0	0	0	0	0	0	0	0	0	601367	0	0
004.33 - 004.37	270.168	4.373	0.44	0	0	0	0	0	0	0	0	0	757563	0	0
008.26 - 009.29	270.17	8.333	5.9e-08	0	0	0	0	0	0	0	0	0	3027400	3535716	2810041
001.22 - 001.30	270.169	1.24	0.44	0	0	0	0	0	0	0	0	0	686668	0	0
001.80 - 001.82	270.169	1.827	0.44	0	0	0	0	0	0	0	0	0	634050	0	0
009.59 - 011.29	270.17	10.147	1.9e-05	0	0	0	0	0	0	812262	0	0	2001359	2166919	1896178
000.09 - 000.32	270.17	0.267	0.44	0	0	0	0	0	0	0	0	0	733158	0	0
000.04 - 000.05	270.171	0.053	0.44	0	0	0	0	0	0	0	0	0	620252	0	0
005.89 - 006.13	271.06	6.044	0.023	12781033	12007228	12692372	28910693	17617163	7037357	13769365	10945113	12297757	0	0	0
002.83 - 003.98	271.061	3.927	0.00016	0	0	803679	28738997	23747363	44300709	0	0	0	911131	0	657666
004.21 - 004.66	271.06	4.587	0.44	0	0	0	0	8804152	0	0	0	0	0	0	0
008.25 - 008.37	271.061	8.311	1e-06	0	0	0	0	0	0	3346007	4257250	4730834	0	0	0
005.87 - 006.02	271.083	6.018	0.0031	0	0	0	0	0	0	0	0	0	3985376	11693690	6858842
002.68 - 003.10	271.107	3.027	2.3e-06	0	0	0	0	0	0	900149	1285254	1371994	1136764	1248502	1134410
007.45 - 007.51	271.168	7.511	1.9e-05	0	0	0	0	0	0	839663	1250271	1407516	0	0	0
007.57 - 007.67	271.174	7.593	0.052	0	0	0	0	0	0	0	991287	1015660	0	0	0
006.74 - 006.75	273.077	6.76	0.44	0	0	0	0	0	0	0	0	0	744798	0	0
007.89 - 007.93	273.12	7.927	0.052	0	0	0	0	0	0	1416675	1390245	0	0	0	0
003.73 - 003.74	273.121	3.747	0.44	0	0	0	0	0	0	614036	0	0	0	0	0
005.14 - 005.36	274.039	5.288	0.0011	1155321	0	0	830403	0	0	2326688	2281142	2268508	1295524	1185362	1253855
003.37 - 003.38	276.12	3.387	0.44	0	0	633493	0	0	0	0	0	0	0	0	0
005.09 - 005.38	277.046	5.298	0.025	18957013	15806026	21506474	28460432	14172724	8603950	8667546	6532340	7439250	4128582	4648748	3460932
011.30 - 011.33	277.216	11.298	4.2e-06	0	0	0	0	0	0	1178169	819085	862563	0	0	0
009.59 - 009.62	277.216	9.613	0.44	0	0	0	0	0	916066	0	0	0	0	0	0
009.72 - 009.74	277.218	9.733	0.44	0	0	0	866243	0	0	0	0	0	0	0	0
015.01 - 015.57	279.019	15.196	3.3e-08	0	0	0	0	0	0	972837	853660	1064110	681710	738889	702863
000.41 - 000.45	279.134	0.43	0.04	0	0	0	0	0	0	982219	889248	1022309	0	1293120	0
011.56 - 011.69	279.23	11.638	0.00014	0	0	0	0	0	0	12297477	7807928	8003970	4435943	4168406	1902464
010.29 - 010.32	279.648	10.3	0.059	0	0	0	0	709672	935049	0	0	0	0	0	0
014.97 - 015.43	280.024	15.173	3.3e-08	0	0	0	0	0	0	772839	788771	940361	0	0	0
010.94 - 010.96	281.179	10.955	0.0067	1324680	1108738	1546443	0	0	0	823615	1450066	1486155	653271	1175801	0
007.63 - 007.71	283.102	7.683	8.7e-05	1532174	1639325	2528999	0	0	0	3733737	4043316	3173518	691458	1378816	0
007.25 - 007.38	285.075	7.331	2.6e-07	4592490	4102053	4915906	0	0	0	1624158	1566864	800814	0	0	0
007.82 - 007.90	285.075	7.86	3.7e-07	0	0	0	0	0	0	3789825	3007162	3362392	2091744	2646060	2721816
004.89 - 005.17	285.076	5.101	9.3e-06	1331641	1183677	1545868	0	0	0	2568654	1493827	2759731	8291957	7139394	5852686
003.39 - 003.52	285.076	3.471	0.0017	0	0	0	1498714	1009618	2564082	0	0	0	0	0	0
005.38 - 005.63	285.076	5.541	0.071	6323607	4632620	5511364	9097978	5988173	3438645	7439168	5525429	6929595	2283720	3778458	2146425
007.58 - 007.69	285.075	7.573	0.00014	0	0	0	0	0	0	1805479	1277415	1541438	6449146	3412779	5755161
005.48 - 005.58	285.161	5.538	4.7e-05	0	0	0	0	0	0	1077255	1611957	1888280	1271903	995923	1017582
005.92 - 005.96	285.162	5.92	0.44	0	0	0	0	0	0	0	0	896665	0	0	0
005.18 - 005.33	286.023	5.303	0.25	1386612	0	2452917	1768757	0	0	3072269	903782	2004540	0	984939	0
005.28 - 005.30	286.525	5.28	0.44	0	0	667613	0	0	0	0	0	0	0	0	0
005.29 - 005.32	287.024	5.304	0.0025	1038174	0	995874	0	0	0	1248800	1117560	1386836	0	0	0
000.57 - 001.09	287.175	1.018	2.5e-08	0	0	0	0	0	0	1107200	909794	1094806	0	0	0
004.92 - 005.10	288.022	4.958	2.3e-08	0	0	0	0	0	0	1015350	932848	1116598	837876	820233	718839
005.51 - 005.57	288.02	5.488	0.0095	0	0	0	0	0	0	703342	811387	657448	690710	846294	0
004.51 - 004.70	288.021	4.599	1.3e-05	1066740	1381605	1214188	0	0	0	858070	935563	1070010	1647049	1185187	1439592
005.18 - 005.32	288.019	5.307	6.4e-05	0	0	0	0	0	0	961100	727803	1315489	0	0	0
005.13 - 005.20	288.02	5.187	0.44	0	0	0	0	0	0	0	923820	0	0	0	0
006.12 - 006.18	288.023	6.153	0.057	0	0	0	0	0	0	767011	606150	0	0	0	0
005.82 - 005.86	288.025	5.84	0.44	0	0	0	0	0	0	0	0	634300	0	0	0
005.58 - 005.63	288.026	5.587	0.44	0	0	0	0	0	0	0	691892	0	0	0	0
007.00 - 007.14	288.14	7.088	5e-06	0	0	1288192	0	0	0	3633152	4904960	4487168	4374528	5115904	4687872
004.62 - 004.65	288.622	4.61	0.15	715511	768385	970015	0	0	0	0	1495626	1032510	781697	705068	0
004.55 - 004.58	288.623	4.493	0.052	0	0	0	0	0	0	739250	0	738684	0	0	0
007.06 - 007.13	288.642	7.078	0.00025	0	0	0	0	0	0	1949696	980992	1290240	1206272	1855488	1402880
008.96 - 008.98	289.175	8.973	0.44	0	0	0	783757	0	0	0	0	0	0	0	0
011.24 - 011.29	289.214	11.258	3.6e-07	0	0	0	0	0	0	3065480	2382171	3177360	0	0	0
004.62 - 004.69	290.018	4.689	0.16	0	769063	852627	0	0	0	0	0	0	0	0	630300
004.92 - 004.94	290.017	4.92	0.44	0	0	0	0	0	0	739021	0	0	0	0	0
004.58 - 004.61	290.017	4.587	0.44	0	0	0	0	0	0	0	0	0	0	915792	0
006.38 - 006.53	291.062	6.476	0.00023	2234231	2665363	3811627	0	0	0	2097757	1576176	1734435	1028970	874035	1122372
006.67 - 006.81	291.061	6.751	0.00024	1323536	1276698	2199054	0	0	0	2547719	1563777	1758286	0	0	0
014.21 - 014.80	291.146	14.497	0.0016	1224457	0	0	0	0	0	1335549	2549937	2535554	1746978	2588232	2365440
009.57 - 012.17	291.146	11.396	5.5e-05	1960031	1418665	1083969	0	0	0	0	0	0	8529874	5905704	5226226
008.24 - 009.26	291.148	8.649	0.065	860047	0	0	0	0	0	0	0	0	4187900	0	4192898
013.21 - 013.85	291.147	13.296	0.17	912713	0	0	0	0	0	1028016	853357	1242767	1237475	2629152	0
012.49 - 013.00	291.147	12.962	0.0001	1240089	700387	0	0	0	0	1410015	2372744	2253577	2899506	3422208	3872684
014.08 - 014.14	291.146	14.107	2.2e-08	0	0	0	0	0	0	0	0	0	1132160	962480	1181528
006.75 - 006.82	291.145	6.827	0.44	0	0	0	0	0	0	0	0	0	710295	0	0
006.96 - 007.21	291.147	7.084	4.5e-07	62420724	57840590	106160599	0	0	0	181814496	192981462	199696239	180484827	188461250	185338290
014.83 - 014.92	291.146	14.92	0.44	0	0	0	0	0	0	0	0	727415	0	0	0
007.38 - 007.55	291.15	7.447	0.061	1117027	813906	0	0	0	0	0	0	0	0	0	0
008.06 - 008.09	291.147	8.067	0.44	672580	0	0	0	0	0	0	0	0	0	0	0
006.48 - 006.50	291.147	6.48	0.44	0	0	0	0	0	0	0	0	0	737336	0	0
009.32 - 009.49	291.147	9.413	0.44	0	0	0	0	0	0	0	0	0	3556804	0	0
000.37 - 000.38	291.148	0.373	0.44	0	0	0	0	0	0	0	0	0	846869	0	0
005.90 - 005.93	291.15	5.92	0.59	762814	0	0	0	0	0	0	0	0	0	0	654622
007.66 - 007.69	291.149	7.667	0.44	0	0	649129	0	0	0	0	0	0	0	0	0
011.53 - 011.54	291.23	11.547	0.44	0	0	0	0	0	0	874060	0	0	0	0	0
007.61 - 007.77	292.148	7.627	0.07	0	0	0	0	0	0	0	0	0	1718005	0	1101154
005.92 - 006.12	293.042	6.043	0.046	1135495	2081617	1448369	14125511	7603649	2062082	968523	1099321	1159965	0	0	0
000.41 - 000.45	293.097	0.42	0.054	0	0	0	770758	905680	0	0	0	0	0	0	0
002.52 - 003.12	293.151	3.032	1.3e-05	0	0	0	0	0	0	4967765	3686616	3706224	738515	1165437	0
009.43 - 009.48	293.183	9.46	0.058	0	0	0	0	0	0	1054461	0	1366245	0	0	0
011.24 - 011.37	295.195	11.326	0.34	1664297	1057651	1298529	1222902	1051090	1080093	1551881	1321566	1316697	1251489	1420575	1209819
009.59 - 009.64	295.226	9.62	0.06	0	0	0	685674	0	928231	0	0	0	0	0	0
009.73 - 009.74	295.23	9.733	0.44	0	0	0	725001	0	0	0	0	0	0	0	0
005.25 - 005.48	296.142	5.404	0.00011	0	0	0	0	0	0	4695026	7122315	8053581	3940982	6072053	3922197
006.51 - 006.58	299.091	6.578	0.17	0	0	0	0	0	0	863025	0	0	1027585	1120646	0
008.25 - 008.30	299.093	8.283	0.16	0	0	0	0	0	0	1882547	781813	680937	1807135	0	0
006.37 - 006.44	299.092	6.376	0.013	1500064	1589928	0	0	0	0	2712347	1847659	1565020	0	905980	0
005.87 - 006.29	299.091	6.034	0.0009	8515476	7120247	10249130	0	0	0	11464391	5164820	6222983	9860184	9159465	9510190
008.21 - 008.27	299.161	8.249	7.3e-10	847885	820584	944994	1338686	1243193	1358661	0	0	0	0	0	0
005.70 - 005.86	301.071	5.813	0.0013	1297891	1287681	1373448	0	0	0	0	0	0	1045150	2799262	1950591
008.05 - 008.11	301.072	8.073	0.052	0	0	0	0	0	0	0	0	0	0	1528015	1565592
009.09 - 009.17	301.142	9.11	0.00062	2024483	2381910	2149725	2397821	2937592	2414833	1626022	1310076	1304680	1872896	1721311	1708517
008.98 - 009.01	301.142	9.02	0.043	1315715	0	0	841246	1022893	1061253	0	0	0	0	0	0
006.41 - 006.53	301.152	6.489	0.00043	0	0	0	0	0	0	941644	1970890	1224746	0	0	0
007.83 - 007.87	301.184	7.862	9.4e-06	755205	859608	1162813	0	0	0	0	0	0	0	0	0
010.82 - 010.83	301.205	10.818	1.8e-12	0	0	0	784938	736617	754677	0	0	0	0	0	0
011.19 - 011.27	301.214	11.23	0.0014	0	0	0	0	0	0	4693360	2193160	2822160	1035090	0	0
009.65 - 009.86	301.214	9.782	0.0001	0	0	0	1049623	1439745	1988087	0	0	0	0	0	0
010.56 - 010.58	302.244	10.553	0.59	0	760494	0	0	0	0	0	0	0	1001664	0	0
007.40 - 007.44	303.042	7.413	0.053	0	1033938	1179596	0	0	0	0	0	0	0	0	0
006.49 - 006.58	303.088	6.551	2.6e-07	0	0	0	0	0	0	0	0	0	1158247	869435	995701
011.13 - 011.18	303.222	11.147	3.8e-07	0	0	0	1173375	911557	911922	0	0	0	0	0	0
011.43 - 011.54	303.229	11.476	0.0085	0	1258030	0	0	0	0	53111667	20888605	25753946	18161621	8764836	2582343
006.90 - 007.04	305.021	6.991	5.8e-13	3265650	3327921	3450109	0	0	0	0	0	0	0	0	0
006.48 - 006.59	305.02	6.542	4.2e-07	2724926	2419672	1998683	0	0	0	0	0	0	0	0	0
007.63 - 007.71	305.079	7.673	0.025	936005	1092910	1884893	0	0	0	1324935	0	0	0	0	0
003.50 - 003.54	305.164	3.52	0.44	0	0	0	0	0	0	828228	0	0	0	0	0
010.82 - 010.85	305.179	10.84	2e-06	0	0	0	0	0	0	884970	1295195	1108530	0	0	0
011.69 - 011.78	305.245	11.733	0.0078	0	0	0	0	0	0	20424395	7094962	10460489	4951072	3351473	969026
000.69 - 000.90	305.983	0.831	4.8e-06	0	0	0	1208573	797187	1134968	0	0	0	0	0	0
005.73 - 005.83	306.121	5.811	1.5e-06	0	0	0	0	0	0	743274	750441	1082094	1129685	1352338	1336237
006.54 - 006.55	307.018	6.533	0.052	899215	0	872496	0	0	0	0	0	0	0	0	0
006.94 - 007.02	307.021	6.991	5.2e-07	1314536	956653	1175794	0	0	0	0	0	0	0	0	0
005.40 - 005.63	307.057	5.556	0.014	2550136	2239309	2237465	5292780	3360667	1861938	1314077	1021662	1269604	0	1036348	0
007.28 - 007.36	307.058	7.324	2.2e-07	1423217	1339598	1740785	0	0	0	0	0	0	0	0	0
004.94 - 005.16	307.059	5.102	7.9e-08	0	0	0	0	0	0	0	0	0	2005500	1778820	1564982
007.04 - 007.16	307.118	7.067	0.00031	0	0	0	0	0	0	1734656	1525760	1468345	1740800	876544	2166784
005.54 - 005.57	307.142	5.563	0.0039	0	0	0	0	0	0	0	0	718830	985218	760627	810663
005.82 - 006.01	307.142	5.95	0.035	0	0	0	0	0	0	774365	3229805	4547104	0	1733594	0
012.00 - 012.05	307.26	12.018	0.00088	0	0	0	0	0	0	2513104	1157934	1400203	0	0	0
006.01 - 006.09	309.009	6.053	0.052	0	0	0	799273	868039	0	0	0	0	0	0	0
006.61 - 006.65	309.158	6.64	0.45	0	0	841678	0	0	0	0	0	1107332	949024	1138555	0
011.51 - 011.53	309.21	11.52	0.052	659235	630265	0	0	0	0	0	0	0	0	0	0
004.74 - 004.82	311.174	4.793	0.00025	0	0	0	0	0	0	2802263	1649572	1951744	0	738705	0
004.54 - 004.59	311.176	4.596	0.00036	0	0	0	0	0	0	1082805	943164	1843733	0	0	0
008.02 - 008.05	312.17	8.027	0.064	0	0	0	0	0	0	0	699538	1010394	0	0	0
007.14 - 007.32	313.108	7.267	0.052	1047028	941617	1641496	0	0	0	1065067	0	0	994053	667648	0
007.87 - 007.96	313.107	7.916	0.00031	1740428	1740020	2478500	0	0	0	2581112	2117485	2828581	1315386	2125866	1041620
007.50 - 007.53	313.108	7.52	0.44	0	0	632558	0	0	0	0	0	0	0	0	0
006.71 - 006.73	313.152	6.733	0.44	0	0	0	0	0	0	0	664442	0	0	0	0
006.22 - 006.29	313.197	6.28	0.055	0	0	0	629196	0	756562	0	0	0	0	0	0
010.98 - 011.00	313.273	11	0.44	0	0	0	669387	0	0	0	0	0	0	0	0
006.82 - 006.94	315.086	6.886	0.0042	744856	823394	673464	0	0	0	3374127	1469439	1891277	1077563	1281087	937627
006.65 - 006.75	315.086	6.713	3.6e-08	1958575	1651909	1834883	0	0	0	0	0	0	2697789	2891518	2383703
006.38 - 006.53	315.087	6.473	2.3e-06	3275559	2936557	3669822	0	0	0	0	0	0	1331400	2106261	1247331
004.90 - 004.96	315.086	4.92	0.44	0	0	0	0	0	0	0	0	0	0	1150183	0
005.22 - 005.28	315.086	5.26	0.063	0	0	0	0	0	0	0	0	0	1257588	0	877568
008.77 - 008.78	315.091	8.787	0.44	0	0	0	0	0	0	754312	0	0	0	0	0
007.44 - 007.53	315.121	7.471	3.9e-05	1499969	1659561	2057474	0	0	0	2919275	2511174	3483290	944628	1649357	1054465
006.97 - 007.01	315.167	7	8.7e-06	0	0	0	0	0	0	2169763	2943713	3454496	0	0	0
009.46 - 009.48	315.17	9.467	0.052	0	0	0	0	0	0	850860	0	790162	0	0	0
004.30 - 004.32	316.122	4.32	0.44	0	0	0	0	0	0	0	0	0	703529	0	0
004.40 - 004.46	316.124	4.447	0.053	0	0	0	0	0	0	0	0	0	923342	810547	0
006.50 - 006.63	316.165	6.573	0.00012	0	0	0	0	0	0	2626307	4338154	4971523	1937943	1909912	1676859
010.78 - 010.88	317.181	10.81	9.1e-05	0	869582	0	4483767	4324017	5356674	2293166	1325352	1213260	1506240	1017190	0
009.80 - 009.85	317.191	9.813	3.6e-10	0	0	0	1226307	1203760	1350262	0	0	0	0	0	0
009.54 - 009.78	317.209	9.658	1.1e-05	0	0	0	7158869	5725565	9123834	0	0	0	0	0	0
009.25 - 009.42	317.209	9.364	0.0014	0	0	0	904171	1552837	2386005	0	0	0	0	0	0
011.09 - 011.22	319.195	11.13	0.002	2935445	2542055	1866026	5752495	5738461	5340744	4381488	4067750	4080688	4927546	3331375	2798190
011.46 - 011.48	319.203	11.467	0.44	0	0	0	0	0	0	1469164	0	0	0	0	0
009.96 - 010.10	319.223	10.022	2.1e-05	0	0	0	1859355	2050398	2949010	0	0	0	0	0	0
009.54 - 009.88	319.224	9.751	0.00024	0	0	0	5651166	7863035	11521752	0	0	0	0	0	0
006.34 - 006.44	321.073	6.383	0.0023	906126	1247305	1423495	0	0	0	853234	0	0	0	0	0
005.90 - 006.08	321.073	6.013	4.5e-05	7590143	8970888	10889330	0	0	0	4194964	2532607	3300304	6076153	7770934	5392586
006.12 - 006.25	321.073	6.202	0.0082	941258	923557	0	0	0	0	2684610	1023146	984588	2325630	2317947	1754105
007.02 - 007.04	321.153	7.04	0.44	790719	0	0	0	0	0	0	0	0	0	0	0
007.37 - 007.44	321.157	7.42	0.13	0	0	0	0	0	0	0	1040980	2664237	0	0	0
011.41 - 011.50	321.21	11.452	0.017	1176762	1193415	844251	1658804	1629568	1584915	1929591	1654742	1694565	2122545	1664502	1392817
010.25 - 010.26	321.24	10.289	2.5e-10	0	0	0	794349	704580	755920	0	0	0	0	0	0
009.86 - 010.08	321.239	10.027	2.9e-05	0	0	0	1590688	1715332	2541622	0	0	0	0	0	0
010.34 - 010.40	321.24	10.373	0.056	0	0	0	829149	0	1034782	0	0	0	0	0	0
010.72 - 010.80	322.272	10.742	1.3e-06	0	0	0	2783688	1971597	2653333	0	0	0	0	0	0
007.79 - 007.94	323.165	7.867	5.6e-07	12131778	12633933	15628669	0	0	0	0	0	0	3462132	4417911	3030025
010.78 - 010.88	323.195	10.816	2.6e-05	0	0	0	3047069	3094894	3238887	1159921	0	790708	779347	0	0
002.82 - 002.93	324.121	2.911	1.4e-09	877875	934205	1016585	0	0	0	0	0	0	0	0	0
010.50 - 010.56	324.29	10.524	3.3e-05	0	0	0	1859252	1077721	1422379	0	0	0	0	0	0
011.09 - 011.21	325.211	11.121	0.00012	1056052	1273084	0	10055210	8861432	9706069	4767989	2408292	1750843	4631829	1767405	1871537
010.22 - 010.24	325.236	10.24	0.8	667648	0	0	0	0	0	0	0	663736	0	663387	0
010.08 - 010.10	325.235	10.1	0.054	0	0	0	0	0	0	0	770542	908696	0	0	0
008.74 - 008.77	326.378	8.73	0.009	0	0	0	710575	883176	825394	874892	701885	973189	709572	846665	0
009.37 - 009.40	327.172	9.387	0.056	0	0	0	0	0	0	1089330	0	882816	0	0	0
000.41 - 000.49	328.183	0.453	0.44	0	0	1486544	0	0	0	0	0	0	0	0	0
005.92 - 006.16	329.102	6.033	0.00042	0	0	0	0	0	0	1807883	791785	978485	6515960	3531019	3975828
008.08 - 008.14	329.103	8.038	0.32	1041426	0	1225751	0	0	0	1854327	0	1028822	2319069	0	1613535
001.94 - 002.41	329.197	2.327	5.2e-05	0	0	0	0	0	0	1311316	2058244	1935389	2268972	1384612	1848283
005.89 - 005.90	331.08	5.907	0.052	0	0	0	0	0	0	0	0	0	1036396	0	1064859
006.86 - 006.87	332.137	6.867	0.44	649199	0	0	0	0	0	0	0	0	0	0	0
006.02 - 006.05	333.124	6.04	0.44	0	0	0	0	0	0	0	0	884584	0	0	0
010.82 - 010.83	333.154	10.827	0.44	0	0	0	634867	0	0	0	0	0	0	0	0
009.59 - 009.65	333.17	9.627	0.072	0	0	0	756954	0	1215734	0	0	0	0	0	0
009.72 - 009.73	333.169	9.72	0.052	0	0	0	769172	0	761227	0	0	0	0	0	0
008.27 - 008.32	333.205	8.311	7.9e-06	0	0	0	763274	699498	1050885	0	0	0	0	0	0
008.10 - 008.14	333.206	8.12	0.44	0	0	0	0	0	646959	0	0	0	0	0	0
008.00 - 008.08	334.155	8.033	9.3e-05	0	0	0	0	0	0	1566654	1595485	1728645	825696	0	0
007.26 - 007.32	335.089	7.28	0.00031	778949	1076578	1619703	0	0	0	0	0	0	0	0	0
007.16 - 007.21	335.089	7.173	0.44	0	0	951235	0	0	0	0	0	0	0	0	0
007.87 - 007.96	335.091	7.922	0.0013	0	0	681155	0	0	0	1197403	1237003	1835347	938781	1118605	630276
005.75 - 005.92	335.136	5.882	4.2e-05	0	0	912259	0	0	0	1280523	1648461	2157571	2879308	2700375	2566997
007.70 - 007.79	335.139	7.75	0.00058	0	0	0	0	0	0	3140709	1694137	2195154	0	924689	0
006.70 - 006.75	335.137	6.733	3.2e-06	0	0	0	0	0	0	983995	1357304	1465023	0	0	0
006.32 - 006.38	335.138	6.347	2e-09	0	0	0	0	0	0	910410	779804	864446	0	0	0
009.66 - 009.85	335.183	9.778	3.3e-05	0	0	0	717826	921071	1231778	0	0	0	0	0	0
008.75 - 008.90	335.22	8.84	7.1e-05	0	0	0	1335602	1202302	2055082	0	0	0	0	0	0
008.51 - 008.70	335.22	8.622	0.0004	0	0	0	2771959	2629124	4981312	0	0	0	0	0	0
010.94 - 010.96	335.255	10.947	0.44	0	0	0	0	0	0	0	632079	0	0	0	0
006.85 - 006.92	337.068	6.887	0.068	0	0	0	0	0	0	1309537	0	853993	0	0	0
006.38 - 006.51	337.067	6.467	0.00026	1798099	1822496	2201580	0	0	0	0	0	0	0	1080400	0
007.41 - 007.51	337.106	7.471	3.9e-05	3112704	2795181	3997466	0	0	0	3941846	3413397	3975453	1289716	2280005	1053671
003.73 - 003.78	337.154	3.767	0.052	0	0	0	0	0	0	885332	0	848124	0	0	0
008.90 - 009.09	337.235	8.978	0.0014	0	0	0	2143383	2441180	4754352	0	0	0	0	0	0
008.77 - 008.81	337.235	8.787	0.44	0	0	0	1000433	0	0	0	0	0	0	0	0
004.44 - 004.48	338.103	4.467	2.5e-07	998236	753785	946318	0	0	0	0	0	0	0	0	0
011.88 - 011.89	338.343	11.9	0.052	0	0	0	737378	0	760602	0	0	0	0	0	0
007.46 - 007.53	338.981	7.493	6.5e-11	1234013	1337135	1220219	0	0	0	0	0	0	0	0	0
005.34 - 005.37	339.016	5.353	0.061	0	0	0	972737	0	707925	0	0	0	0	0	0
009.59 - 009.64	339.187	9.62	0.061	0	0	0	667339	0	922644	0	0	0	0	0	0
009.70 - 009.74	339.19	9.733	0.44	0	0	0	0	0	934816	0	0	0	0	0	0
010.51 - 010.62	339.25	10.563	7e-07	9319434	10997477	9366224	0	0	0	1647209	2919584	2681387	2134905	3453592	2128287
009.43 - 009.50	339.251	9.467	0.00018	0	0	0	974424	1142399	1821425	0	0	0	0	0	0
010.41 - 010.49	339.251	10.449	2.7e-05	0	0	0	0	0	0	1728812	2731452	2096612	1411810	1832148	1299958
007.49 - 007.51	340.983	7.507	1.3e-09	941576	1012319	873752	0	0	0	0	0	0	0	0	0
005.38 - 005.41	341.05	5.4	0.6	0	0	0	0	0	0	0	0	776247	0	822987	0
009.66 - 009.83	341.145	9.78	0.065	0	0	0	0	766230	1117184	0	0	0	0	0	0
010.78 - 010.85	341.147	10.809	5.5e-09	0	0	0	1601629	1349738	1546447	0	0	0	0	0	0
009.65 - 009.86	341.206	9.8	0.00021	0	0	0	842395	1222709	1717310	0	0	0	0	0	0
006.70 - 006.81	343.118	6.743	0.0063	0	0	0	0	0	0	1404681	0	0	2497193	1717409	1305645
010.81 - 010.82	343.144	10.809	2e-07	0	0	0	759570	950448	747726	0	0	0	0	0	0
009.81 - 009.83	343.142	9.84	0.44	0	0	0	0	0	762429	0	0	0	0	0	0
011.10 - 011.17	343.162	11.138	0.00099	0	0	0	1047496	1036885	1577609	810355	897393	809083	1233138	710553	644173
003.29 - 003.41	344.158	3.363	0.00015	0	0	0	0	0	0	1253526	1143759	1388795	0	659827	0
003.05 - 003.12	344.159	3.102	7.3e-09	0	0	0	0	0	0	859239	737517	875324	0	0	0
003.22 - 003.24	344.159	3.24	0.44	0	0	0	0	0	0	0	0	650878	0	0	0
010.13 - 010.18	344.255	10.151	2.9e-06	0	0	0	1598033	1083528	1282054	0	0	0	0	0	0
006.63 - 006.73	345.097	6.689	7.4e-05	0	0	0	0	0	0	0	0	0	2041647	1205578	1303345
006.73 - 006.75	345.114	6.76	6.8e-08	0	0	0	0	0	0	0	0	0	871387	1057085	1102586
011.13 - 011.16	345.153	11.133	0.44	0	0	0	0	964042	0	0	0	0	0	0	0
010.50 - 010.54	345.275	10.511	1.3e-07	3038500	2329689	2786446	0	0	0	0	0	0	0	0	0
011.22 - 011.24	346.314	11.24	0.6	0	0	905417	0	0	0	0	0	885652	0	0	0
009.93 - 009.96	347.232	9.96	5.6e-07	1315133	959494	1104136	0	0	0	0	0	0	0	0	0
011.56 - 011.58	347.292	11.571	0.038	0	0	0	1302407	765393	819662	773276	0	0	0	707479	0
009.17 - 009.18	348.19	9.187	0.44	0	0	0	0	0	0	0	0	0	0	0	982491
009.30 - 009.34	348.19	9.347	0.44	0	0	0	0	0	0	0	0	0	0	0	1659334
010.88 - 010.93	348.287	10.907	1.1e-07	0	0	0	1823297	1456628	1850508	0	0	0	0	0	0
007.17 - 007.26	348.991	7.196	1.8e-07	0	0	0	1253450	1242549	973386	0	0	0	0	0	0
003.73 - 003.81	349.125	3.773	3.5e-05	0	0	0	0	0	0	0	0	0	1310458	794393	898743
007.16 - 007.20	349.146	7.187	0.44	0	0	0	0	0	0	0	2164736	0	0	0	0
005.20 - 005.24	349.148	5.24	0.44	0	0	0	0	0	0	0	0	0	1243972	0	0
009.21 - 009.27	350.147	9.249	6.8e-05	0	0	0	0	0	0	2488155	4074697	2329993	16807834	12211621	21629469
006.78 - 006.85	350.147	6.82	0.052	0	0	0	0	0	0	0	0	0	1909489	0	1832170
011.32 - 011.34	350.303	11.333	0.052	0	0	0	1167987	0	1146891	0	0	0	0	0	0
007.16 - 007.25	350.987	7.187	7.7e-07	0	0	0	1262875	1524376	1099591	0	0	0	0	0	0
005.93 - 006.09	351.085	6.03	0.0009	0	0	0	0	0	0	1651615	0	0	5242947	3498491	2782467
008.00 - 008.03	351.084	8.013	0.6	0	0	895208	0	0	0	934605	0	0	0	0	0
008.69 - 008.72	351.113	8.707	1.2e-05	0	0	0	0	0	0	1321253	825095	1247700	0	0	0
007.77 - 007.87	351.169	7.813	5.1e-07	0	0	0	0	0	0	4407643	3310174	4074460	1197023	1283281	1480355
006.04 - 006.14	351.169	6.095	0.0014	799875	658748	1307989	0	0	0	0	0	904764	1619600	2677922	1877638
003.77 - 004.21	351.169	4.135	1.7e-06	2446243	3203424	4858248	0	0	0	68846035	70839374	84825852	23751377	41997033	32296528
008.59 - 008.65	351.185	8.627	0.44	0	0	0	0	0	994470	0	0	0	0	0	0
010.40 - 010.57	351.251	10.47	0.0003	2599776	3355478	3055014	0	0	0	3337806	5211881	5934518	1145228	2226853	1635094
003.10 - 004.21	352.168	3.911	1.3e-05	2051807	2182149	2547392	0	0	0	18013231	18173973	23536898	6214796	11976198	8596461
002.58 - 003.09	352.184	3.04	4.8e-06	0	0	0	0	0	0	2897423	2661980	3094526	737960	1034615	0
008.93 - 009.01	353.103	8.969	5.3e-07	7114611	6449315	7087698	0	0	0	0	0	0	2909319	3849091	1937180
007.04 - 007.13	353.113	7.102	8.6e-11	1438328	1579175	1450584	0	0	0	0	0	0	0	0	0
007.28 - 007.34	353.12	7.315	0.0047	0	0	0	0	0	0	1288874	793012	1125585	971960	0	768000
014.78 - 014.83	353.117	14.805	0.0033	0	0	0	0	0	0	0	1192756	1396099	1573219	1416678	1475304
007.51 - 007.54	353.12	7.547	0.44	0	0	0	0	0	0	798556	0	0	0	0	0
007.14 - 007.16	353.121	7.147	0.44	1392984	0	0	0	0	0	0	0	0	0	0	0
003.43 - 003.48	353.166	3.473	0.053	0	0	0	0	0	0	0	774364	706076	0	0	0
008.93 - 009.05	353.202	9.04	0.074	0	0	0	0	671392	1104532	0	0	0	0	0	0
007.74 - 007.77	353.23	7.747	0.052	0	0	0	925598	0	861051	0	0	0	0	0	0
007.32 - 007.57	353.229	7.498	2.1e-06	0	0	0	1650239	1216387	1766026	0	0	0	0	0	0
007.83 - 007.89	353.229	7.853	0.057	0	0	0	925109	0	734342	0	0	0	0	0	0
010.77 - 010.81	353.266	10.813	0.00076	1717927	1985548	1874038	1539104	1117769	1576477	1142677	1385206	1245247	844340	1001162	944628
010.94 - 011.03	353.266	10.948	0.00056	8674885	9264420	8115906	23876807	16645108	22354921	10329151	14368016	14080562	8160530	10093625	8272923
011.10 - 011.16	353.266	11.133	0.055	0	0	0	1145962	0	945010	0	0	0	0	0	0
008.78 - 008.80	354.209	8.8	0.44	0	0	0	0	0	0	0	0	793940	0	0	0
011.88 - 011.96	355.296	11.907	2.9e-05	4781884	4678623	3035272	0	0	0	0	0	0	816053	1398324	706345
012.11 - 012.13	357.313	12.12	0.052	940386	911594	0	0	0	0	0	0	0	0	0	0
005.13 - 005.20	358.596	5.191	3.2e-05	1542024	1014231	975540	0	0	0	0	0	0	0	0	0
006.16 - 006.25	359.114	6.227	0.44	0	0	0	0	0	0	0	0	0	1033947	0	0
010.78 - 010.85	359.292	10.818	1.4e-08	5198607	4647321	5673779	0	0	0	0	0	0	0	0	0
011.49 - 011.59	360.326	11.556	0.00019	0	0	0	0	0	0	1683891	1514056	2216838	2513926	1567157	1353655
011.88 - 011.94	360.323	11.898	1.6e-05	0	0	0	3612110	2324972	2528929	0	0	0	0	0	0
005.93 - 006.00	362.182	5.96	0.44	0	0	1139376	0	0	0	0	0	0	0	0	0
006.97 - 007.00	362.184	6.973	0.052	0	0	0	0	0	0	0	1009170	1020579	0	0	0
009.03 - 009.06	362.267	9.053	1.1e-16	0	0	0	764953	762071	772079	0	0	0	0	0	0
005.13 - 005.37	362.985	5.304	0.054	1967460	1509430	1979540	1856571	1388852	1096441	1619550	1261457	1625529	907007	1303482	897839
005.21 - 005.32	364.981	5.289	0.13	0	788996	0	1475328	0	692903	791889	1395214	705813	0	0	0
005.96 - 006.10	365	6.067	0.21	0	914005	0	862816	1041013	0	0	0	0	0	0	0
006.70 - 006.81	365.1	6.753	0.0026	0	0	0	0	0	0	981484	0	0	1763239	1233893	1136449
007.04 - 007.09	365.099	7.067	0.44	0	0	2002500	0	0	0	0	0	0	0	0	0
000.40 - 000.50	365.106	0.427	0.72	0	0	1726092	0	0	737488	0	0	0	964212	0	0
010.72 - 010.81	365.266	10.85	3.4e-05	5017679	5392985	6114008	0	0	0	3688221	5331273	5529285	1580586	3048989	2143956
010.88 - 010.93	366.269	10.902	9.6e-08	0	0	0	0	0	0	1083027	1361680	1361687	0	0	0
006.66 - 006.70	367.081	6.68	0.06	0	0	0	0	0	0	0	0	0	1037879	0	767965
006.71 - 006.73	367.101	6.747	3.3e-07	0	0	0	0	0	0	0	0	0	939849	994596	743225
006.74 - 006.77	367.118	6.753	0.58	0	0	0	0	0	0	655680	0	0	0	952346	0
004.05 - 004.13	367.139	4.102	4.8e-05	0	0	0	0	0	0	706226	1119946	1274519	0	0	0
004.89 - 005.17	367.163	5.068	9e-06	0	847548	1205513	0	0	0	10752177	10728621	14719875	7718014	10348911	8639074
002.41 - 002.50	367.163	2.476	2.5e-07	743217	743817	944425	0	0	0	0	0	0	0	0	0
005.97 - 006.05	367.165	6.053	0.063	0	0	0	0	0	0	712994	0	1022451	0	0	0
011.13 - 011.22	367.283	11.172	2.4e-07	11016857	12201430	13857128	0	0	0	3635494	3129077	3601880	3141094	3836582	3207253
007.54 - 007.63	368.144	7.587	0.00092	0	0	0	0	0	0	0	0	0	6392541	2566592	4401474
005.55 - 005.71	368.161	5.573	1.6e-05	1396945	1217641	844695	0	0	0	0	0	0	0	0	0
011.13 - 011.14	368.271	11.156	2.6e-08	0	0	0	0	0	0	1999783	1619059	1759342	0	0	0
009.93 - 009.98	369.215	9.96	6.8e-09	2040353	1710438	1816724	0	0	0	0	0	0	0	0	0
000.42 - 000.44	369.26	0.44	0.44	0	0	667327	0	0	0	0	0	0	0	0	0
002.92 - 003.08	370.215	3.062	3e-09	0	0	0	0	0	0	915795	845865	995902	0	0	0
011.16 - 011.17	370.305	11.16	0.053	0	0	0	0	0	0	1062555	0	956822	0	0	0
007.21 - 007.22	371.241	7.227	0.44	0	0	0	0	0	676353	0	0	0	0	0	0
011.19 - 011.21	371.295	11.213	0.44	0	624792	0	0	0	0	0	0	0	0	0	0
007.61 - 007.63	372.178	7.64	0.44	0	0	0	0	0	0	0	1085385	0	0	0	0
005.14 - 005.37	372.191	5.309	0.00076	6413331	2971759	7717507	0	0	0	0	0	0	6737280	4330471	5796275
011.45 - 011.48	372.325	11.487	0.052	0	0	0	0	0	0	1048110	0	1113439	0	0	0
011.08 - 011.10	373.308	11.089	3.9e-07	1429637	1051927	1277591	0	0	0	0	0	0	0	0	0
011.42 - 011.46	373.309	11.436	3.5e-12	1536380	1475877	1582925	0	0	0	0	0	0	0	0	0
006.58 - 006.62	374.15	6.6	0.44	0	0	0	0	0	0	0	0	766036	0	0	0
002.45 - 003.13	374.169	3.038	4e-08	0	0	1401509	0	0	0	23318000	21533613	22587520	4633687	7460672	3427170
011.64 - 011.65	374.305	11.64	0.44	0	0	0	0	0	0	0	0	812874	0	0	0
003.33 - 003.38	375.228	3.367	0.052	0	0	0	0	0	0	0	0	0	0	773939	750808
010.41 - 010.49	375.25	10.44	0.00046	0	0	0	4657646	2243454	3264744	0	0	763373	0	0	0
010.98 - 011.00	376.321	11	0.44	0	0	0	0	0	0	0	0	898851	0	0	0
007.08 - 007.12	377.079	7.08	1.5e-05	1065087	773918	672840	0	0	0	0	0	0	0	0	0
007.25 - 007.32	377.08	7.324	0.12	0	0	0	0	0	0	0	1743648	1193698	0	0	755132
007.37 - 007.41	377.082	7.413	0.44	0	0	0	0	0	0	0	820663	0	0	0	0
007.25 - 007.28	377.095	7.24	0.089	0	0	0	0	0	0	0	0	0	1254922	659456	0
010.62 - 010.82	377.267	10.763	5.4e-07	4261401	4530930	3681233	38302088	30639693	39681669	4179516	3743485	5106912	4248993	4753545	2589281
006.37 - 006.49	377.696	6.44	0.013	0	0	0	0	0	0	0	0	0	982462	2940844	1094706
007.22 - 007.29	378.184	7.229	3.4e-05	0	0	0	0	0	0	1949696	1540096	1212416	1208598	1527808	1832960
009.03 - 009.06	379.197	9.053	0.03	1623960	968544	0	0	0	0	1175922	1584180	1083637	893575	1429920	1212586
008.40 - 008.41	379.197	8.407	0.59	702004	0	0	0	0	0	0	0	0	791953	0	0
009.38 - 009.42	379.198	9.409	6e-06	0	0	0	0	0	0	831620	1117032	747166	0	0	0
008.94 - 008.96	379.2	8.993	0.59	0	0	0	0	0	0	0	946704	0	0	0	1067220
011.09 - 011.17	379.282	11.113	8e-05	2473295	2530821	1913546	26959370	18069802	24546703	6979748	4665303	4727387	8318058	4029623	1687053
003.08 - 003.24	380.159	3.167	1.1e-08	0	0	0	0	0	0	2136416	2107177	2165773	1187142	1489000	1113761
011.48 - 011.56	381.298	11.508	0.0014	1156018	1409804	799090	4828890	3583350	4846712	1749311	1314950	1699967	3603799	3218339	1586332
002.21 - 002.38	382.109	2.32	0.0038	0	0	0	0	0	0	0	762647	774691	904034	765313	932622
002.00 - 002.02	382.107	2	0.44	0	0	0	0	0	0	0	0	0	607408	0	0
002.17 - 002.18	382.109	2.173	0.052	0	0	0	0	0	0	0	617939	668474	0	0	0
011.37 - 011.43	382.274	11.409	0.00092	0	0	0	0	0	0	1337397	3113939	3434774	0	0	0
011.49 - 011.59	382.306	11.536	0.0031	1022630	1231027	998221	1332134	846447	1041305	2799689	1906359	2514928	3513932	2245361	2329649
005.13 - 005.20	383.164	5.173	0.00015	0	0	0	0	0	0	689977	804157	1266112	0	0	0
005.05 - 005.36	384.189	5.129	6.9e-07	2433447	2302929	3096851	0	0	0	0	0	0	0	0	0
011.35 - 011.43	384.328	11.392	0.0037	0	0	0	0	0	0	6338046	2955617	7151718	2461824	3050853	0
008.98 - 009.00	385.124	8.955	0.012	1036419	1581470	1983866	0	0	0	0	0	0	1029802	1702608	0
008.96 - 008.97	385.137	8.973	0.44	1261400	0	0	0	0	0	0	0	0	0	0	0
008.70 - 008.72	385.21	8.707	0.44	0	0	776510	0	0	0	0	0	0	0	0	0
010.65 - 010.66	385.296	10.667	0.44	0	0	0	645529	0	0	0	0	0	0	0	0
006.59 - 006.71	385.693	6.661	0.00041	2622334	1741368	1594134	0	0	0	0	0	0	848247	707131	0
011.65 - 011.70	386.342	11.667	0.00049	0	0	0	0	0	0	10173158	5558917	9163326	3672052	2677847	0
009.32 - 009.37	387.058	9.347	0.44	0	0	1964719	0	0	0	0	0	0	0	0	0
007.34 - 007.37	387.185	7.347	0.44	841503	0	0	0	0	0	0	0	0	0	0	0
000.42 - 000.44	387.201	0.44	0.44	0	0	0	0	0	640434	0	0	0	0	0	0
008.74 - 008.85	388.201	8.849	0.00011	1452592	1964224	1232020	0	0	0	1311286	1634000	1527493	1222164	1707332	1441700
011.96 - 011.98	388.356	11.98	0.059	0	0	0	0	0	0	0	0	0	1219257	925712	0
006.38 - 006.48	389.675	6.46	0.066	0	0	0	0	0	0	0	0	0	895826	1331040	0
006.40 - 006.46	390.679	6.44	0.44	0	0	0	0	0	0	0	0	0	0	1308242	0
011.13 - 011.18	392.293	11.16	6.6e-05	0	0	0	0	0	0	2841296	1552722	2132572	0	0	0
005.77 - 005.83	393.182	5.813	0.058	0	0	0	0	0	0	0	0	0	0	1423604	1083941
006.48 - 006.50	393.18	6.48	0.44	783263	0	0	0	0	0	0	0	0	0	0	0
006.04 - 006.16	393.193	6.12	1.3e-10	0	0	0	0	0	0	1450045	1349680	1302150	0	0	0
011.14 - 011.16	393.199	11.147	0.44	0	0	0	703142	0	0	0	0	0	0	0	0
010.75 - 010.78	393.233	10.769	5.1e-05	0	0	0	1169839	725144	1311503	0	0	0	0	0	0
009.46 - 009.48	393.264	9.48	0.44	0	0	0	0	0	927652	0	0	0	0	0	0
009.35 - 009.40	393.266	9.36	0.44	0	0	0	0	0	787463	0	0	0	0	0	0
009.49 - 009.50	393.277	9.493	0.44	0	0	0	0	0	994068	0	0	0	0	0	0
011.58 - 011.59	393.3	11.597	0.00022	0	0	0	1088315	1075083	794778	989610	1064825	806093	1224991	987263	698082
006.78 - 006.93	393.692	6.867	0.0019	3598193	1789626	1575710	0	0	0	0	0	0	0	0	0
007.57 - 007.69	394.158	7.627	0.00022	866334	966093	1086787	0	0	0	7351995	12277476	13095923	6513549	10531129	7380559
006.81 - 006.89	394.192	6.858	0.0014	1757593	832336	863633	0	0	0	0	0	0	0	0	0
011.62 - 011.70	396.287	11.667	0.0009	0	0	0	0	0	0	1450585	3753223	3149509	0	0	0
006.63 - 006.67	397.676	6.676	6.2e-07	1151042	945467	841835	0	0	0	0	0	0	0	0	0
005.73 - 005.75	398.22	5.753	0.6	0	0	0	0	0	0	902009	0	0	0	950017	0
011.06 - 011.17	398.267	11.113	6.8e-06	0	0	0	0	0	0	8145961	6805877	10175780	1785537	1845990	1072241
006.63 - 006.69	398.674	6.667	0.066	914261	0	617267	0	0	0	0	0	0	0	0	0
005.87 - 005.94	399.192	5.907	1.4e-05	862665	1287756	1408448	0	0	0	0	0	0	0	0	0
012.65 - 012.66	399.364	12.653	0.053	0	0	0	0	0	0	0	0	0	0	1540008	1749647
004.71 - 005.16	400.185	4.957	6.5e-08	5203012	4799362	4814246	0	0	0	0	0	0	930512	0	0
005.28 - 005.36	400.188	5.313	0.056	995709	812580	0	0	0	0	0	0	0	0	0	0
005.14 - 005.37	401.07	5.304	0.03	5357635	5299254	5961646	6043733	2819687	1228724	4925411	3981727	5450584	1181382	2473003	1020881
006.37 - 006.40	401.203	6.393	0.053	0	738193	675600	0	0	0	0	0	0	0	0	0
010.57 - 010.58	401.223	10.573	0.052	696488	685310	0	0	0	0	0	0	0	0	0	0
005.16 - 005.36	401.571	5.298	0.091	1802658	1762887	3424630	2783927	1286712	0	3260459	1565790	2403375	0	906487	0
007.74 - 007.87	402.134	7.8	2.3e-08	0	0	1073261	0	0	0	12956776	13674573	15371152	9069032	9090844	8392091
007.94 - 008.01	402.135	7.969	8.4e-08	0	0	0	0	0	0	4934848	4228465	5021358	890995	1554290	1399975
007.32 - 007.38	402.186	7.327	0.059	0	0	0	0	0	0	0	1096305	1446270	0	0	0
008.37 - 008.43	404.231	8.396	8.9e-06	0	0	0	0	0	0	1540313	2292706	2410899	0	0	0
011.11 - 011.16	404.293	11.133	0.11	0	0	0	0	0	0	2142489	0	1986341	1133121	0	0
006.49 - 006.51	404.668	6.507	0.44	940571	0	0	0	0	0	0	0	0	0	0	0
002.53 - 002.56	405.212	2.538	5.5e-09	675730	806260	736012	0	0	0	0	0	0	0	0	0
006.79 - 006.90	405.675	6.867	5.5e-05	1558155	945474	1004394	0	0	0	0	0	0	0	0	0
006.83 - 006.87	406.172	6.853	0.44	907311	0	0	0	0	0	0	0	0	0	0	0
011.35 - 011.43	406.309	11.393	0.0031	1047394	1447521	975934	0	0	0	11198374	7897924	16268732	6969264	9008319	1984917
006.79 - 006.89	406.671	6.849	0.0019	1393208	622427	676806	0	0	0	0	0	0	0	0	0
010.89 - 010.92	407.277	10.907	0.44	0	0	0	0	0	0	0	0	0	0	888633	0
005.29 - 005.46	408.196	5.407	3.1e-05	0	0	0	0	0	0	2708628	4177511	4386246	1974165	2715636	2223510
011.65 - 011.70	408.325	11.678	1.7e-05	0	0	0	0	0	0	9202889	6573341	9002583	3880495	3650079	1589347
005.29 - 005.30	409.061	5.267	0.58	0	0	0	1033734	0	0	0	0	697218	0	0	0
009.62 - 009.67	409.265	9.653	0.052	0	0	0	1073612	0	1127377	0	0	0	0	0	0
010.41 - 010.48	409.297	10.44	0.44	0	0	0	2429913	0	0	0	0	0	0	0	0
011.30 - 011.38	412.282	11.341	1.3e-05	0	981879	0	0	0	0	20908021	13485375	19365184	2241642	3840428	1924606
005.22 - 005.32	413.053	5.292	0.085	1440144	882360	1751183	1644474	0	0	1731260	1503312	2097261	0	1172522	0
004.09 - 004.16	413.142	4.133	0.23	0	0	0	0	0	0	922522	1293636	0	0	1088239	0
004.02 - 004.04	413.145	4.027	0.44	0	0	0	0	0	0	720886	0	0	0	0	0
009.67 - 009.70	413.238	9.693	0.44	0	0	1094080	0	0	0	0	0	0	0	0	0
009.67 - 009.69	413.25	9.7	0.053	770589	859795	0	0	0	0	0	0	0	0	0	0
011.74 - 011.77	413.268	11.783	0.57	0	0	0	774449	690141	0	0	0	828211	886814	0	0
011.57 - 011.67	413.268	11.616	0.0023	9464036	8701983	8561240	15886034	18553626	13124904	9486864	9877724	10858203	14032923	11789983	13587086
011.51 - 011.57	413.29	11.56	0.44	0	0	0	961758	0	0	0	0	0	0	0	0
011.49 - 011.56	413.304	11.52	0.44	0	0	0	0	0	1230394	0	0	0	0	0	0
005.28 - 005.29	413.56	5.293	0.44	0	0	0	0	0	0	1151920	0	0	0	0	0
007.25 - 007.26	413.658	7.253	0.44	0	0	0	0	0	0	0	1933723	0	0	0	0
005.29 - 005.32	414.053	5.302	0.29	992560	853335	1373003	1628103	0	0	2580418	0	1242956	0	0	0
007.78 - 007.79	414.23	7.773	0.052	0	0	0	0	0	0	852577	0	834988	0	0	0
010.94 - 011.02	414.297	10.987	0.00022	0	0	0	0	0	0	925710	1919334	1796926	0	0	0
005.29 - 005.32	415.05	5.311	0.46	0	0	2795918	0	0	0	1250928	0	986976	0	0	0
006.90 - 006.96	415.22	6.924	2.6e-07	1267233	948311	1142875	0	0	0	0	0	0	0	0	0
010.97 - 011.01	415.236	10.987	0.00017	0	0	0	1384065	1379214	1609598	0	0	782217	0	0	0
011.61 - 011.66	415.31	11.631	7.1e-06	2151687	1496633	1496883	0	0	0	0	0	0	0	0	0
008.67 - 008.73	416.15	8.702	8.9e-05	0	0	0	0	0	0	2210849	1426872	1267572	0	0	0
007.37 - 007.48	416.166	7.422	1.4e-06	0	0	0	0	0	0	2875991	3591722	3646459	1175757	1555004	809400
009.65 - 009.75	416.235	9.693	0.0058	0	0	0	0	0	0	16035926	6867924	6275612	6904305	6179848	5528535
001.01 - 003.20	417.121	3.124	2.2e-05	0	0	0	10628583	11813956	16943543	0	0	0	0	0	0
000.41 - 000.50	417.12	0.453	0.00073	0	0	0	1729652	2254924	3804000	0	0	0	0	0	0
003.82 - 003.90	417.12	3.893	0.44	0	0	0	0	1090218	0	0	0	0	0	0	0
000.61 - 000.64	417.121	0.64	0.44	0	0	0	0	0	733862	0	0	0	0	0	0
000.45 - 000.48	418.085	0.48	0.44	0	0	0	0	1030306	0	0	0	0	0	0	0
000.42 - 000.49	418.101	0.453	4.4e-06	0	0	0	776653	1185954	1019175	0	0	0	0	0	0
008.42 - 008.46	418.129	8.444	4.3e-07	0	0	0	0	0	0	780932	1009404	1050268	0	0	0
008.25 - 008.35	418.131	8.298	1.3e-07	0	0	0	0	0	0	2605596	3399998	3025078	0	0	0
008.45 - 008.51	418.164	8.476	0.00011	0	0	0	0	0	0	0	0	0	1155164	2259298	1906712
000.45 - 000.46	419.089	0.453	0.44	0	0	0	0	828371	0	0	0	0	0	0	0
008.02 - 008.09	419.242	8.058	2.1e-12	0	0	0	1467720	1421034	1517856	0	0	0	0	0	0
007.87 - 007.94	420.191	7.9	0.00018	0	0	0	0	0	0	3412279	1876138	2298924	881977	1194990	936768
011.51 - 011.58	420.289	11.547	8.5e-05	0	0	0	0	0	0	2932183	5151244	4980387	1418288	1457431	999048
003.01 - 003.08	421.206	3.067	0.053	823048	734922	0	0	0	0	0	0	0	0	0	0
003.33 - 003.39	421.208	3.364	8.4e-11	1030748	932983	957708	0	0	0	0	0	0	0	0	0
011.13 - 011.19	421.294	11.16	0.005	2607268	945091	1224750	0	0	0	0	0	0	0	0	0
012.64 - 012.65	421.339	12.64	0.44	0	0	0	0	0	0	0	0	0	0	720510	0
009.21 - 009.22	421.352	9.213	0.036	1828041	0	1098400	0	0	0	911141	1091060	1082374	0	0	0
007.01 - 007.17	422.219	7.089	2.9e-06	2887879	2591543	4157440	0	0	0	10694656	12609272	10590208	15124883	13262358	18067515
011.01 - 011.03	422.27	11.027	0.44	0	0	0	0	0	0	0	0	849386	0	0	0
011.78 - 011.82	422.303	11.813	1e-05	0	0	0	0	0	0	798963	960482	1257144	0	0	0
007.01 - 007.20	422.719	7.077	6.1e-07	1698010	1363385	3203072	0	0	0	7102464	7012352	6907904	7632896	6492160	7360292
010.50 - 010.54	423.364	10.524	5.8e-06	1199079	1007479	1116668	0	0	0	748813	1085014	1228737	0	0	0
007.74 - 007.89	424.117	7.804	3.1e-07	0	0	1364030	0	0	0	11979148	12898676	14453692	8955874	10836750	8512973
007.93 - 008.01	424.118	7.967	3.4e-07	0	0	0	0	0	0	6813766	6510956	8133589	1357336	2099973	1070926
011.22 - 011.33	424.283	11.276	1.8e-13	0	0	0	0	0	0	1878116	1878226	1800493	0	0	0
004.54 - 004.59	425.266	4.569	6.1e-07	0	0	0	0	0	0	1090821	1508473	1309111	0	0	0
000.41 - 000.45	425.268	0.44	5.6e-06	0	0	0	0	0	0	872902	1334928	1057669	0	0	0
008.18 - 008.22	426.116	8.2	5.7e-06	0	0	0	0	0	0	0	0	0	1214464	879320	831573
000.40 - 000.44	426.234	0.413	0.052	0	0	0	0	0	0	0	0	0	1298569	0	1301399
000.41 - 000.44	426.25	0.433	0.052	0	0	0	0	0	0	758666	706428	0	0	0	0
011.54 - 011.69	426.299	11.637	0.0017	1514019	2083228	0	0	0	0	86427297	41159104	48374728	26043795	22215822	10232342
006.50 - 006.59	427.201	6.556	0.22	0	0	0	0	0	0	0	1371812	2511988	0	1654921	0
010.85 - 010.94	427.293	10.884	0.00027	0	0	0	0	0	0	1046300	2131952	2191120	0	0	0
011.24 - 011.33	428.314	11.289	0.00026	0	0	0	0	0	0	835363	1796138	1432952	0	0	0
011.61 - 011.62	429.238	11.627	0.44	0	0	0	0	897439	0	0	0	0	0	0	0
007.93 - 007.94	429.282	7.933	0.44	0	0	0	0	0	723554	0	0	0	0	0	0
011.81 - 011.85	429.336	11.827	8.1e-07	1357253	1027853	1030851	0	0	0	0	0	0	0	0	0
010.10 - 010.14	430.179	10.127	0.064	0	0	0	0	0	0	0	760630	1099421	0	0	0
005.92 - 005.93	430.178	5.933	0.44	0	0	0	0	0	0	0	749972	0	0	0	0
007.66 - 007.74	430.183	7.697	6.2e-06	0	0	0	0	0	0	2943676	4083114	3471823	0	818202	0
009.80 - 009.86	430.213	9.84	4.7e-09	0	0	0	0	0	0	1134745	1347762	1275285	0	0	0
007.06 - 007.14	430.21	7.087	0.022	0	0	0	0	0	0	0	667648	0	1634304	667648	663552
012.27 - 012.29	431.355	12.287	0.067	0	0	0	0	0	0	0	630874	947941	0	0	0
007.83 - 007.87	432.147	7.847	3.8e-07	0	0	0	0	0	0	1200400	1318682	1202432	1862311	1738888	2281933
007.58 - 007.67	432.149	7.618	3.7e-05	0	0	0	0	0	0	0	0	0	3274429	2416447	4226911
002.78 - 003.98	433.115	3.928	0.00026	0	0	716147	32862105	23176940	47674695	0	0	0	834793	0	0
004.53 - 004.62	433.117	4.6	0.44	0	0	0	0	1626325	0	0	0	0	0	0	0
010.83 - 010.86	433.155	10.853	4e-08	0	0	0	829078	712064	667155	0	0	0	0	0	0
008.01 - 008.06	433.244	8.036	0.0011	0	0	0	0	0	0	0	0	0	1931729	1210845	3001603
007.02 - 007.12	434.204	7.084	0.00034	0	0	0	0	0	0	1945600	1746944	2377728	1949696	2594816	3950592
007.04 - 007.10	434.704	7.08	0.015	0	0	0	0	0	0	864256	659456	972800	0	1085440	765952
007.04 - 007.10	435.199	7.085	0.02	0	0	0	0	0	0	0	1753088	1955840	1105920	1734656	2469888
009.69 - 009.70	435.216	9.707	0.44	0	0	0	0	0	0	853452	0	0	0	0	0
007.05 - 007.06	435.704	7.077	0.011	0	0	0	0	0	0	663552	663552	870400	659456	0	872448
011.22 - 011.30	436.282	11.26	1.6e-05	0	0	0	0	0	0	4454452	3143854	5003030	0	607209	0
009.38 - 009.42	436.288	9.396	0.00037	1271470	955277	1988539	0	0	0	0	0	0	0	0	0
004.09 - 004.12	437.101	4.127	0.6	0	0	0	0	0	0	0	783960	0	0	754689	0
003.77 - 003.86	437.204	3.822	1.4e-05	1446339	1455611	921174	0	0	0	0	0	0	0	0	0
008.66 - 008.75	438.132	8.702	5.4e-05	0	0	0	0	0	0	3281723	1912767	2237404	0	0	0
007.38 - 007.48	438.148	7.429	4.8e-05	0	0	0	0	0	0	4370871	6058879	5528780	1741828	3692184	1679925
007.90 - 007.98	438.217	7.938	7.2e-08	0	0	0	0	0	0	3319802	3069723	3886327	0	0	0
008.53 - 008.57	438.219	8.547	0.0001	0	0	0	0	0	0	663017	1202596	1255812	0	0	0
009.65 - 009.75	438.216	9.698	0.0061	0	0	0	0	0	0	51413402	22070178	19719458	20155225	20261343	17571202
009.89 - 009.94	438.288	9.903	0.013	0	0	745965	1315669	942701	1445730	829259	1243581	1335862	1273296	1520677	965694
011.50 - 011.58	438.297	11.533	9.7e-05	0	0	0	0	0	0	4405263	2517481	2814423	0	0	0
000.41 - 000.52	439.1	0.453	0.00042	0	0	0	2642598	4520996	6005119	0	0	0	0	0	0
001.86 - 003.20	439.101	3.129	4.1e-05	0	0	0	16822529	18336780	27573266	0	0	0	0	0	0
003.78 - 003.96	439.105	3.876	0.26	0	0	0	1590638	22572441	2281329	0	0	0	0	0	0
001.80 - 001.81	439.103	1.813	0.44	0	0	0	0	0	663434	0	0	0	0	0	0
005.01 - 005.05	439.137	5.04	0.052	0	0	0	751601	0	745579	0	0	0	0	0	0
006.66 - 006.75	439.144	6.72	0.00041	1693860	1949870	2814867	0	0	0	0	0	0	835492	918734	0
010.75 - 010.78	439.237	10.773	2.6e-05	0	0	0	1882209	1251997	1202674	0	0	0	0	0	0
009.17 - 009.24	439.361	9.215	0.0011	1728296	3482582	2795832	0	0	0	1344132	1417092	1498207	800424	928009	0
008.25 - 008.37	440.11	8.298	7.2e-09	0	0	0	0	0	0	3322072	3991000	3696126	0	0	0
008.41 - 008.46	440.112	8.44	0.058	0	0	0	0	0	0	1326100	1722383	0	0	0	0
000.40 - 000.48	440.25	0.413	0.0075	0	0	0	0	0	0	2703289	2707441	2313281	2787183	0	2502513
008.19 - 008.24	440.253	8.227	0.057	0	0	0	0	0	0	0	946442	749614	0	0	0
009.43 - 009.46	440.254	9.467	0.00013	0	0	0	0	0	0	943811	659995	1283674	0	0	0
011.75 - 011.78	440.318	11.76	0.058	0	0	0	0	0	0	1696419	0	1299411	0	0	0
008.17 - 008.26	441.137	8.191	0.00083	0	0	0	0	0	0	0	0	0	4816161	3108195	2028258
008.13 - 008.14	441.241	8.133	0.44	0	0	0	0	0	0	0	0	0	0	0	1544967
010.26 - 010.30	441.295	10.289	2.9e-05	1130246	1381975	1895200	0	0	0	0	0	0	0	0	0
011.90 - 012.09	441.298	11.967	0.0016	0	0	0	2242300	1302011	961689	0	0	0	1105125	1220731	745436
010.45 - 010.49	441.296	10.493	0.44	0	0	1044410	0	0	0	0	0	0	0	0	0
011.10 - 011.17	441.31	11.129	1.7e-05	0	0	0	0	0	0	3054356	3559158	4896790	0	0	0
012.11 - 012.16	441.371	12.138	1.5e-08	1660255	1603094	1368796	0	0	0	0	0	0	0	0	0
010.51 - 010.53	441.372	10.52	0.44	0	0	0	0	0	0	0	0	785040	0	0	0
006.69 - 006.78	442.127	6.742	9.7e-07	0	0	0	0	0	0	0	0	0	2392610	1824251	1782987
007.87 - 007.94	442.174	7.91	0.00012	0	0	0	0	0	0	2870464	2085598	2275929	0	1077512	0
011.61 - 011.65	442.274	11.635	0.013	0	0	0	0	0	0	1571452	671762	973119	980993	676868	0
005.16 - 005.21	443.15	5.2	0.44	860982	0	0	0	0	0	0	0	0	0	0	0
010.62 - 010.70	443.304	10.66	0.27	0	0	0	5351430	0	861565	0	0	0	0	0	0
010.45 - 010.49	443.302	10.467	0.44	0	0	0	1435222	0	0	0	0	0	0	0	0
007.98 - 008.09	444.236	8.04	2e-05	0	0	0	0	0	0	0	0	0	2443423	2228761	3517867
007.98 - 008.09	444.74	8.044	0.00074	0	0	0	0	0	0	0	0	0	1609904	742862	1851679
007.14 - 007.18	445.137	7.153	0.053	0	0	0	0	0	0	0	0	0	1837056	0	1636352
005.36 - 005.44	445.18	5.393	0.56	0	0	0	0	0	0	0	0	1662613	0	872865	0
005.21 - 005.25	445.204	5.253	0.052	0	0	0	723000	749929	0	0	0	0	0	0	0
008.25 - 008.32	446.159	8.262	7e-05	0	0	0	0	0	0	2041513	1288730	1226602	0	0	0
003.43 - 003.50	447.128	3.467	0.085	0	0	0	718437	0	1322980	0	0	0	0	0	0
005.21 - 005.48	448.19	5.36	1.3e-06	9776967	9774293	15188669	0	0	0	43901555	42528360	49435255	21544150	30807373	23125303
009.14 - 009.22	448.223	9.178	6.3e-06	0	0	0	0	0	0	5682663	5434838	7935934	0	0	0
007.90 - 007.94	448.226	7.933	0.44	0	0	0	0	0	0	0	0	1450821	0	0	0
008.30 - 008.40	448.252	8.344	0.082	1608085	0	706425	0	0	0	0	0	0	2424480	699717	5760611
011.19 - 011.27	448.283	11.229	0.00056	0	0	0	0	0	0	5708997	3317462	3230365	1338547	830171	0
008.32 - 008.40	448.754	8.36	0.14	813186	0	0	0	0	0	0	0	0	1206192	0	2125886
009.53 - 009.56	449.236	9.551	0.00093	763904	663552	1415168	0	0	0	0	0	0	0	0	0
007.46 - 007.48	449.253	7.467	0.44	0	0	0	0	0	0	943399	0	0	0	0	0
006.87 - 006.89	450.215	6.893	0.052	0	0	0	0	0	0	0	723851	775083	0	0	0
011.42 - 011.53	450.299	11.475	0.028	705952	1495181	0	0	0	0	134194622	41810187	49198152	35259295	14439380	3937841
008.21 - 008.25	451.244	8.247	0.35	668536	0	0	0	0	0	0	2132263	1015493	1403100	0	0
008.21 - 008.24	451.742	8.213	0.44	0	0	0	0	0	0	0	887063	0	0	0	0
010.10 - 010.11	452.158	10.12	0.44	0	0	0	0	0	0	0	0	627955	0	0	0
007.63 - 007.74	452.163	7.689	4.6e-05	0	0	0	0	0	0	18698007	22563123	30458067	2035009	6209029	1762722
007.97 - 008.10	452.219	8.033	2.5e-05	0	0	0	0	0	0	0	1084863	0	4730641	4496439	6674286
009.18 - 009.19	452.228	9.187	0.44	0	0	0	0	0	0	0	0	0	0	0	1064850
008.13 - 008.14	452.229	8.133	0.44	0	0	0	0	0	0	0	0	0	0	0	1877228
011.13 - 011.18	452.312	11.156	1.7e-07	0	0	0	0	0	0	2899199	2205142	2539703	0	0	0
011.67 - 011.78	452.315	11.733	0.016	0	724018	0	0	0	0	68626183	21093640	29431181	12815375	8609322	2136374
007.98 - 008.10	452.717	8.036	0.00013	0	0	0	0	0	0	0	0	0	2697208	1929602	3732435
007.22 - 007.24	453.221	7.237	0.14	0	0	0	0	0	0	1869120	1323008	0	0	1949696	1294336
007.14 - 007.17	453.232	7.147	0.44	0	0	0	0	0	0	0	0	663552	0	0	0
012.26 - 012.30	453.335	12.282	0.011	970168	1340212	0	2071265	1568467	761985	1697767	1664414	2704011	0	0	0
006.46 - 006.62	453.347	6.574	0.12	1265109	1804902	921373	1727564	1904653	1799795	1213132	1514637	1363034	1343720	1463478	1395811
006.55 - 006.61	453.848	6.581	0.16	0	850774	0	1001322	1185243	1091118	0	822702	0	817322	1079709	0
007.85 - 007.89	454.129	7.86	2e-05	0	0	0	0	0	0	2467406	2783822	1710720	1953454	2465711	2772971
007.59 - 007.69	454.129	7.622	9.4e-06	0	0	0	0	0	0	0	0	0	4571802	2872443	4141217
006.87 - 006.93	454.213	6.907	0.0052	0	0	0	0	0	0	834716	1070983	1325287	0	990460	851575
011.98 - 012.06	454.33	12.016	0.041	0	0	0	0	0	0	12199530	2949188	4585567	3038195	2978641	828855
011.43 - 011.45	454.331	11.44	0.44	0	0	0	0	0	0	0	0	1164052	0	0	0
000.41 - 000.50	455.074	0.458	0.00034	0	0	0	1101507	1388264	2226870	0	0	0	0	0	0
002.75 - 003.20	455.077	3.133	0.00014	0	0	0	2987982	3126521	5211578	0	0	0	0	0	0
004.22 - 004.66	455.095	4.587	0.44	0	0	0	0	8209043	0	0	0	0	0	0	0
003.21 - 003.98	455.096	3.907	0.0013	0	0	0	50009868	30533404	77859417	0	0	0	0	0	0
009.27 - 009.32	455.147	9.307	0.44	0	0	0	0	0	0	0	0	0	0	1065917	0
007.98 - 008.09	455.225	8.031	1.5e-05	0	0	0	0	0	0	0	0	0	2144091	1727789	2800322
011.37 - 011.43	455.325	11.391	4.7e-06	0	0	0	0	0	0	1103139	905588	1374169	0	0	0
008.00 - 008.05	455.729	8.04	3.2e-07	0	0	0	0	0	0	0	0	0	1025206	833336	1120822
007.51 - 007.61	456.123	7.556	1.3e-06	0	0	0	0	0	0	0	0	0	1364788	1952784	1680002
008.98 - 009.03	456.221	9.013	0.12	0	0	0	0	0	0	2108690	899460	0	0	0	0
007.09 - 007.28	456.227	7.191	4.5e-07	1254121	863760	3504466	0	0	0	69006289	65596510	71603840	18736671	37109676	25265248
007.51 - 007.55	456.227	7.56	0.44	0	0	0	0	0	0	0	1092294	0	0	0	0
007.40 - 007.41	456.233	7.433	0.59	0	0	0	0	0	0	981515	0	0	0	1231525	0
006.65 - 006.73	457.151	6.715	0.00029	1644017	1818295	2503282	0	0	0	0	0	0	915661	842257	0
011.27 - 011.29	457.344	11.28	0.44	0	0	0	0	0	0	0	0	853748	0	0	0
008.18 - 008.21	458.142	8.244	5.9e-07	0	0	0	0	0	0	0	0	0	2056035	2271232	2793933
005.73 - 005.94	458.16	5.876	5.8e-06	8304493	10128842	11300576	0	0	0	0	0	0	6831398	8998547	5941708
000.41 - 000.45	458.161	0.433	0.058	0	930002	714381	0	0	0	0	0	0	0	0	0
006.79 - 006.86	458.242	6.849	0.19	0	687748	0	0	0	0	0	690046	1290138	0	0	0
007.90 - 007.96	458.713	7.94	0.074	0	0	0	0	0	0	0	0	0	774641	0	1267120
007.82 - 007.86	459.146	7.853	2.2e-09	790900	907216	910911	0	0	0	0	0	0	0	0	0
008.18 - 008.30	459.228	8.24	8.9e-05	1592766	0	896795	0	0	0	0	3062306	2354919	9647881	7305215	7205581
008.33 - 008.41	459.238	8.347	0.5	1823895	0	750654	0	0	0	0	0	0	3943953	0	0
008.19 - 008.27	459.729	8.237	2.4e-05	0	0	0	0	0	0	0	1152064	0	3334144	4641224	3549184
008.32 - 008.41	459.74	8.35	0.007	1003830	0	0	0	0	0	0	0	0	1466335	1244529	2857597
008.10 - 008.19	460.22	8.17	0.027	624874	0	0	0	0	0	0	0	0	1447645	872448	3487550
008.11 - 008.16	460.722	8.14	0.059	0	0	0	0	0	0	0	0	0	843711	0	1127472
007.94 - 008.00	461.184	7.96	0.00021	0	0	0	0	0	0	1581613	1370841	1562098	0	840434	0
008.19 - 008.22	462.237	8.218	0.23	0	0	0	0	0	0	0	1443066	0	1222656	1746208	0
009.41 - 009.59	462.236	9.49	6.6e-07	0	0	0	0	0	0	12888381	12947586	16601207	0	1368432	0
008.13 - 008.14	463.226	8.147	0.44	0	0	0	0	0	0	0	0	0	0	0	661654
006.78 - 006.87	463.232	6.84	9e-06	0	0	0	0	0	0	1117813	815431	1300848	0	0	0
006.54 - 006.71	463.233	6.643	1.8e-05	6593286	6895382	9944606	0	0	0	13298578	12278034	15746250	15759112	16242403	12210611
005.33 - 005.36	464.159	5.396	2.2e-10	0	0	0	0	0	0	0	0	0	722777	812539	781615
005.30 - 005.42	464.17	5.387	0.44	0	0	0	0	0	0	0	0	1265608	0	0	0
009.80 - 009.83	464.197	9.84	1.2e-06	0	0	0	0	0	0	996420	806666	709705	0	0	0
007.98 - 008.10	464.2	8.027	4.7e-05	0	0	0	0	0	0	0	0	0	3381523	2372405	4260130
010.42 - 010.45	464.297	10.453	0.44	0	0	0	1201780	0	0	0	0	0	0	0	0
006.55 - 006.58	464.339	6.587	0.058	0	0	0	711230	933029	0	0	0	0	0	0	0
007.98 - 008.08	464.703	8.013	1.9e-08	0	0	0	0	0	0	0	0	0	1480088	1314610	1618740
007.14 - 007.16	465.197	7.164	0.0003	0	0	0	0	0	0	1220608	661504	872448	763904	1298432	868352
007.98 - 008.09	465.202	8.036	6.6e-06	0	0	0	0	0	0	0	0	0	2174006	2152668	3099954
010.03 - 010.11	465.284	10.067	0.44	0	0	0	3229237	0	0	0	0	0	0	0	0
011.03 - 011.11	465.311	11.062	0.00063	0	0	0	0	0	0	1160582	1781118	2675677	0	0	0
007.98 - 008.09	465.7	8.044	0.00032	0	0	0	0	0	0	0	0	0	1028160	942991	1780356
007.14 - 007.16	465.705	7.147	0.44	0	0	0	0	0	0	0	768000	0	0	0	0
008.00 - 008.08	466.201	8.049	0.00022	0	0	0	0	0	0	0	0	0	1996009	976989	1952860
007.13 - 007.18	466.199	7.138	0.24	0	0	0	0	0	0	0	872448	0	0	1421312	659456
011.45 - 011.49	466.27	11.48	0.012	0	0	0	0	0	0	3398748	1482135	1681632	1477333	0	0
007.85 - 007.92	466.706	7.889	1.5e-05	0	0	0	0	0	0	0	0	0	1528423	1269516	2042364
007.12 - 007.14	466.704	7.12	0.44	0	0	0	0	0	0	0	667648	0	0	0	0
007.83 - 007.94	467.211	7.887	0.087	0	0	0	0	0	0	0	0	0	724738	0	1348210
008.30 - 008.41	467.225	8.353	0.0076	2605187	976954	1482274	0	0	0	0	0	0	6682814	2403985	8836380
008.08 - 008.10	467.237	8.087	0.061	0	0	0	0	0	0	0	828938	1151161	0	0	0
010.38 - 010.49	467.3	10.427	0.36	0	0	0	34217095	1047061	1458856	0	0	0	0	0	0
010.13 - 010.27	467.308	10.153	0.21	1652309	656843	867737	2581124	1090341	1716745	1794638	1928617	1832221	1565841	1473937	1115165
007.70 - 007.74	467.714	7.707	0.44	0	0	0	0	0	0	0	0	0	0	0	791323
008.30 - 008.41	467.727	8.341	0.0081	1973466	0	849509	0	0	0	0	0	0	3792138	1443035	4299120
008.25 - 008.33	468.141	8.277	0.022	0	0	0	0	0	0	3643969	1622910	1379955	0	1305765	1675732
011.72 - 011.74	468.292	11.727	0.071	0	0	0	0	0	0	1435351	0	901968	0	0	0
003.22 - 003.56	469.109	3.476	0.021	0	0	0	3327062	1546584	7200324	0	0	0	0	0	0
000.44 - 000.46	469.112	0.453	0.44	0	0	0	0	0	763826	0	0	0	0	0	0
006.78 - 006.81	469.185	6.8	0.23	783061	758589	0	0	0	0	0	0	0	808702	0	0
005.04 - 005.30	469.206	5.248	0.00068	3283045	2564010	2776577	0	0	0	0	0	0	788700	0	2085174
010.78 - 010.83	469.314	10.813	0.44	0	0	0	3139161	0	0	0	0	0	0	0	0
012.30 - 012.34	469.36	12.31	0.008	0	0	0	3140675	1817058	1122748	0	0	0	0	991247	0
008.05 - 008.10	470.122	8.084	0.0019	0	0	0	0	0	0	0	0	0	870608	1008574	2013391
005.59 - 005.61	470.189	5.613	0.44	0	0	0	0	0	0	0	0	0	0	0	631400
005.97 - 006.09	470.205	6.033	0.057	0	0	0	0	0	0	0	1591644	2044074	0	0	0
008.32 - 008.41	470.231	8.351	0.093	1152282	0	0	0	0	0	0	0	0	2625950	0	3464374
007.87 - 007.97	470.694	7.94	0.052	0	0	0	0	0	0	0	0	0	2025747	0	2185820
003.72 - 003.97	471.07	3.898	0.005	0	0	0	2810487	1364007	4636568	0	0	0	0	0	0
003.65 - 003.66	471.072	3.653	0.44	0	0	0	0	0	709945	0	0	0	0	0	0
007.48 - 007.62	471.146	7.564	2e-06	0	0	0	0	0	0	0	0	0	67783019	50732807	48917199
009.02 - 009.05	471.147	9.04	0.44	0	0	0	0	0	0	0	0	0	1077219	0	0
007.30 - 007.41	471.17	7.367	9.5e-06	2413569	2335032	3083706	0	0	0	0	0	0	712800	0	0
007.92 - 007.98	471.197	7.947	0.053	0	0	0	0	0	0	0	0	0	907267	0	1006373
008.18 - 008.33	471.21	8.224	0.00012	637443	0	0	0	0	0	0	1205755	983384	3528704	2899968	4474880
006.00 - 006.04	471.219	6.018	0.13	0	0	0	1279653	1118374	0	0	0	755596	0	0	0
011.78 - 011.81	471.288	11.8	4e-09	1113585	1320206	1230940	0	0	0	0	0	0	0	0	0
008.22 - 008.26	471.715	8.253	3.3e-06	0	0	0	0	0	0	0	0	0	1636352	1404928	2074362
008.27 - 008.29	471.722	8.28	0.44	0	0	0	0	0	0	0	0	0	0	0	799195
007.66 - 007.74	472.141	7.68	0.44	0	0	0	0	0	0	0	0	0	0	2543803	0
006.46 - 006.55	472.154	6.56	0.054	0	0	0	0	0	0	0	0	0	3942812	0	3389119
006.82 - 006.83	472.164	6.827	0.44	0	0	0	0	0	0	0	0	0	738788	0	0
006.46 - 006.77	472.177	6.716	1.7e-06	55795066	55170328	67275776	0	0	0	0	0	0	26318648	29784186	15149338
007.93 - 007.94	472.192	7.947	0.44	0	0	0	0	0	0	0	0	0	0	0	822655
008.13 - 008.14	472.194	8.147	0.44	0	0	0	0	0	0	0	0	0	1185549	0	0
008.11 - 008.29	472.211	8.251	0.016	0	0	0	0	0	0	0	1055265	992509	1708560	755712	2559450
005.94 - 006.01	472.222	5.964	0.00028	0	0	0	0	0	0	801767	1070540	1628777	0	0	0
010.97 - 011.01	472.305	10.987	0.00042	0	0	0	0	0	0	793801	1579780	1817694	0	0	0
008.14 - 008.16	472.704	8.18	0.061	0	0	0	0	0	0	0	0	0	0	868352	1204019
008.14 - 008.33	473.161	8.224	1.4e-07	10936242	9403568	10179696	0	0	0	0	0	0	75185338	80543777	62514840
009.45 - 009.48	473.162	9.48	0.44	0	0	0	0	0	0	0	0	0	1697343	0	0
008.42 - 008.49	473.171	8.427	0.44	0	0	0	0	0	0	0	0	0	0	0	1054458
008.13 - 008.14	473.192	8.147	0.44	0	0	0	0	0	0	0	0	0	0	0	1418113
005.12 - 005.34	473.205	5.284	1.2e-10	5495069	5190461	5789753	0	0	0	0	0	0	0	0	0
008.14 - 008.16	473.703	8.147	0.44	0	0	0	0	0	0	0	0	0	0	0	908996
007.75 - 007.82	474.234	7.796	5.1e-06	0	0	0	0	0	0	0	0	0	1742736	1283281	1188847
007.89 - 007.98	474.722	7.947	0.064	0	0	0	0	0	0	0	0	0	1428080	0	2066717
005.61 - 005.66	475.124	5.627	0.44	0	0	0	0	0	962802	0	0	0	0	0	0
006.67 - 006.81	475.149	6.758	0.00038	0	0	0	0	0	0	792470	972573	1046829	4482305	2320414	4932329
008.57 - 008.61	475.198	8.582	1e-05	0	0	0	0	0	0	731759	996022	1178162	0	0	0
008.32 - 008.40	475.201	8.34	0.053	0	0	0	0	0	0	0	0	0	1360230	0	1544952
004.30 - 004.44	475.222	4.384	6.4e-08	0	0	0	0	0	0	3642865	3312997	3748541	1699034	2361874	1846010
009.24 - 009.25	475.239	9.26	0.098	0	0	0	0	0	0	0	0	0	642507	0	1317595
009.50 - 009.53	475.245	9.533	0.17	2254848	0	0	0	0	0	0	0	0	1318912	1552384	667648
012.51 - 012.56	475.315	12.52	0.44	0	0	0	0	0	1350453	0	0	0	0	0	0
010.83 - 011.08	475.323	11.02	0.0076	1201505	719919	0	1591985	1657843	1328872	0	0	0	0	0	844287
014.24 - 014.33	475.323	14.32	0.055	0	0	0	1108364	924885	0	0	0	0	0	0	0
012.27 - 012.30	475.325	12.327	0.0022	0	0	0	780300	980392	1191241	0	0	0	0	0	708351
010.57 - 010.73	475.327	10.677	0.00078	0	0	0	1192309	1270804	936749	0	0	0	0	0	721771
012.88 - 012.93	475.325	12.907	1.5e-08	0	0	0	1109377	1173744	962660	0	0	0	0	0	0
013.75 - 013.78	475.325	13.787	0.056	0	0	0	900231	717371	0	0	0	0	0	0	0
006.87 - 006.96	475.325	6.951	9.1e-13	0	0	0	757979	716813	750779	0	0	0	0	0	0
013.05 - 013.10	475.326	13.073	0.052	0	0	0	1336217	1379917	0	0	0	0	0	0	0
010.33 - 010.49	475.326	10.382	3.8e-05	0	0	0	2066417	1572066	1225479	0	0	0	711736	696619	699625
009.75 - 010.26	475.326	9.907	3.3e-08	0	0	0	1285496	1571473	1564593	0	0	0	0	0	0
011.51 - 011.58	475.326	11.596	6.5e-08	0	0	0	918678	973584	767324	0	0	0	0	0	0
012.62 - 012.66	475.326	12.653	1.5e-05	0	0	0	830250	1371076	1186727	0	0	0	0	0	0
011.65 - 011.66	475.326	11.613	3.9e-07	0	0	0	914080	898177	687599	0	0	0	0	0	0
006.46 - 006.70	475.327	6.576	2.6e-06	2052659	2443381	1203472	5537108	4427949	4533512	0	0	0	0	0	0
011.11 - 011.29	475.326	11.193	0.0021	0	870836	0	1207370	1172167	987215	0	0	0	0	0	0
006.71 - 006.74	475.327	6.751	0.35	0	1222263	0	0	625375	1062798	0	0	0	0	0	0
012.34 - 012.43	475.327	12.467	0.12	0	0	0	0	1330060	1302719	0	0	0	0	0	739161
014.62 - 014.70	475.327	14.644	3.2e-05	0	0	0	1564942	1079712	954128	0	0	0	0	0	0
007.29 - 009.59	475.328	9.342	5.5e-14	0	0	0	1592859	1565108	1527869	0	0	0	0	0	0
009.65 - 009.72	475.327	9.667	0.059	0	0	0	905026	0	687447	0	0	0	0	0	0
012.08 - 012.14	475.327	12.107	0.44	0	0	0	718355	0	0	0	0	0	0	0	0
013.98 - 014.02	475.327	13.94	0.071	0	0	0	705599	1123937	0	0	0	0	0	0	0
010.78 - 010.81	475.327	10.813	0.44	0	0	0	642937	0	0	0	0	0	0	0	0
011.38 - 011.41	475.327	11.407	0.057	0	0	0	705701	891563	0	0	0	0	0	0	0
014.10 - 014.13	475.327	14.107	0.44	0	0	0	730333	0	0	0	0	0	0	0	0
013.53 - 013.66	475.327	13.533	0.44	0	0	0	1178677	0	0	0	0	0	0	0	0
013.33 - 013.35	475.328	13.347	0.44	0	0	0	788597	0	0	0	0	0	0	0	0
012.40 - 012.53	475.329	12.513	0.058	0	0	0	1280086	979048	0	0	0	0	0	0	0
013.22 - 013.27	475.329	13.227	0.44	0	0	0	0	1257690	0	0	0	0	0	0	0
008.05 - 008.11	475.826	8.107	1.8e-13	0	0	0	759832	723911	742876	0	0	0	0	0	0
011.02 - 011.06	475.827	11.022	3.2e-10	0	0	0	862265	941414	837135	0	0	0	0	0	0
009.03 - 009.13	475.828	9.076	1.6e-09	0	0	0	728633	778454	847169	0	0	0	0	0	0
007.37 - 007.44	475.827	7.396	3.7e-08	0	0	0	820287	671570	687730	0	0	0	0	0	0
009.21 - 009.54	475.828	9.52	1.3e-13	0	0	0	835997	803322	803260	0	0	0	0	0	0
010.03 - 010.13	475.828	10.093	7.5e-08	0	0	0	722725	879445	709201	0	0	0	0	0	0
007.46 - 007.54	475.828	7.502	7.4e-13	0	0	0	660496	674354	699150	0	0	0	0	0	0
008.54 - 008.58	475.827	8.591	8e-09	0	0	0	707471	795004	851535	0	0	0	0	0	0
006.48 - 006.69	475.827	6.571	2.5e-06	1133575	1615839	732629	2938088	2645036	2516075	0	0	0	0	0	0
008.86 - 008.94	475.827	8.9	0.052	0	0	0	774640	0	716431	0	0	0	0	0	0
008.64 - 008.82	475.828	8.76	0.052	0	0	0	746539	0	784154	0	0	0	0	0	0
009.85 - 009.90	475.827	9.94	0.054	0	0	0	715138	832767	0	0	0	0	0	0	0
008.00 - 008.01	475.827	8.013	0.44	0	0	0	618039	0	0	0	0	0	0	0	0
010.46 - 010.49	475.827	10.48	0.053	0	0	0	838095	734198	0	0	0	0	0	0	0
010.22 - 010.25	475.828	10.24	0.44	0	0	0	0	746016	0	0	0	0	0	0	0
010.93 - 010.94	475.83	10.947	0.44	0	0	0	0	713044	0	0	0	0	0	0	0
003.86 - 003.89	476.163	3.88	0.44	0	0	0	0	702391	0	0	0	0	0	0	0
008.08 - 008.14	476.171	8.111	0.002	0	0	0	0	0	0	0	0	0	2447360	813540	1946355
008.33 - 008.37	476.205	8.333	0.44	0	0	0	0	0	0	0	0	0	0	0	1354953
010.54 - 010.58	476.278	10.56	0	0	0	0	1085565	1094478	1090729	0	0	0	0	0	0
006.94 - 007.09	477.248	7.009	8.9e-06	8944329	7845603	10163675	0	0	0	2548163	3439823	3492790	6968401	4729882	5285816
007.48 - 007.57	477.246	7.533	7.2e-05	0	0	0	0	0	0	2679695	4689759	4909655	0	0	0
011.01 - 011.02	477.31	11.013	0.44	0	0	0	0	0	0	0	774957	0	0	0	0
010.30 - 010.35	478.293	10.329	1.5e-05	0	0	0	1394749	2202113	2219885	0	0	0	0	0	0
008.30 - 008.41	479.207	8.347	0.026	1805335	0	769824	0	0	0	0	0	0	3795929	1133523	5909692
011.26 - 011.33	479.325	11.28	0.0026	0	0	0	0	0	0	2672881	5247145	7453074	0	1309317	0
012.17 - 012.21	479.372	12.187	0.44	0	0	0	920476	0	0	0	0	0	0	0	0
011.51 - 011.53	479.385	11.533	0.052	721451	0	751285	0	0	0	0	0	0	0	0	0
008.32 - 008.40	479.71	8.351	0.17	861259	0	0	0	0	0	0	0	0	1181797	0	2735612
009.02 - 009.03	480.196	9.018	8.3e-11	0	0	0	0	0	0	1255310	1176208	1133070	0	0	0
008.30 - 008.38	480.205	8.353	0.01	1224033	0	0	0	0	0	0	0	0	2326404	1162111	3673918
008.32 - 008.40	480.71	8.353	0.088	0	0	0	0	0	0	0	0	0	1199550	0	2250820
010.86 - 010.90	481.307	10.88	0.44	0	0	0	0	0	0	0	0	0	1071261	0	0
011.56 - 011.57	481.34	11.56	0.052	0	0	0	0	0	0	0	902778	847084	0	0	0
010.49 - 010.57	481.366	10.524	0.004	4354080	4271744	3681000	1752288	1192578	1165425	3003677	4652327	5200475	1397564	3122443	1390029
007.87 - 007.92	482.233	7.893	0.07	1299611	832773	0	0	0	0	0	0	0	0	0	0
010.41 - 010.48	483.268	10.44	0.44	0	0	0	1485700	0	0	0	0	0	0	0	0
008.78 - 008.80	484.137	8.8	0.44	0	0	0	0	0	0	887289	0	0	0	0	0
003.45 - 003.50	485.089	3.467	0.44	0	0	0	0	0	1002229	0	0	0	0	0	0
006.50 - 006.62	485.217	6.573	1.3e-05	0	0	0	0	0	0	3526710	5422622	5265209	1801823	2208902	2175920
010.70 - 010.74	485.336	10.715	0.0032	0	0	0	0	0	0	1630526	1154201	1424052	1284816	910812	0
012.03 - 012.16	485.358	12.12	0.012	0	0	0	2029496	696214	762096	0	0	0	0	0	0
011.18 - 011.21	485.388	11.187	0.44	0	860362	0	0	0	0	0	0	0	0	0	0
011.18 - 011.19	485.399	11.187	0.44	0	0	1529464	0	0	0	0	0	0	0	0	0
007.26 - 007.44	486.193	7.371	1.7e-05	50165423	47763370	69095543	0	0	0	0	0	0	20907726	20741751	11024285
011.19 - 011.32	486.321	11.229	0.00038	0	0	0	0	0	0	1220617	2421739	2325261	1043519	666289	1188620
007.96 - 007.97	487.138	7.96	0.44	0	0	0	0	0	0	0	0	0	0	924170	0
007.45 - 007.49	487.178	7.458	6.7e-08	0	0	0	0	0	0	0	0	0	1293499	1250550	1025414
009.21 - 009.38	487.178	9.284	3.6e-05	0	0	0	0	0	0	0	0	0	28471461	33216574	18806553
009.41 - 009.42	487.179	9.427	0.44	0	0	0	0	0	0	0	0	0	0	0	989542
006.02 - 006.06	488.103	6.053	9e-07	0	0	0	0	0	0	1022011	1269146	917949	0	0	0
006.29 - 006.32	492.122	6.298	2.4e-06	642901	932576	895830	0	0	0	0	0	0	0	0	0
008.18 - 008.19	492.132	8.227	0.052	0	0	0	0	0	0	0	0	0	765952	800280	0
008.66 - 008.67	492.698	8.684	3.7e-15	0	0	0	0	0	0	895227	902879	921366	0	0	0
007.48 - 007.63	493.125	7.56	1.3e-07	0	0	0	0	0	0	0	0	0	20936311	16962162	16612703
006.61 - 006.71	493.242	6.695	2.4e-05	2037627	2638252	2968979	0	0	0	2997848	2572836	3498365	1960609	1746741	1593289
009.51 - 009.58	493.262	9.536	1.1e-05	1841152	1429504	1946052	0	0	0	0	0	0	1413126	1419264	878592
008.56 - 008.57	494.298	8.573	0.44	0	0	0	0	0	0	667812	0	0	0	0	0
008.26 - 008.41	494.301	8.351	4.7e-05	0	0	0	0	0	0	3977353	2288629	3931358	0	0	0
008.70 - 008.72	494.3	8.72	0.44	0	0	0	0	0	0	1009284	0	0	0	0	0
008.14 - 008.32	495.143	8.218	0.00079	6544168	5200744	5382364	0	0	0	0	0	0	36507174	54811386	23984637
008.42 - 008.43	495.146	8.44	0.44	0	0	0	0	0	0	0	0	0	0	794678	0
008.93 - 009.02	495.283	8.968	0.00016	0	0	0	0	0	0	4500704	3409540	4600926	2139742	0	1726289
009.16 - 009.25	495.289	9.227	0.44	0	0	0	0	0	0	968164	0	0	0	0	0
009.34 - 009.43	496.223	9.382	3.4e-09	0	0	0	0	0	0	10916089	11235778	12728340	0	0	0
010.32 - 010.42	496.33	10.362	0.054	883575	1074769	1011509	1342678	1431709	1848263	1166411	1333458	2035075	2735418	2438449	1441351
010.53 - 010.56	496.341	10.551	1.1e-11	0	0	0	1299275	1321583	1222680	0	0	0	0	0	0
010.35 - 010.41	496.83	10.373	0.11	0	0	0	733129	0	996087	651553	0	1153855	1344004	806194	779462
005.62 - 005.65	497.102	5.653	0.44	0	0	0	0	0	825472	0	0	0	0	0	0
009.19 - 009.29	497.218	9.25	4.4e-05	0	0	1638288	0	0	0	11340329	13196245	15063797	51848817	40084922	67795911
008.08 - 008.17	498.154	8.111	0.0017	0	0	0	0	0	0	0	0	0	2762797	954576	2518011
008.02 - 008.05	498.199	8.053	0.44	0	0	0	0	0	0	0	937663	0	0	0	0
007.71 - 007.73	498.217	7.733	0.44	0	0	0	0	0	0	1159729	0	0	0	0	0
005.94 - 006.08	498.239	6.018	1.5e-09	0	0	0	0	0	0	2598332	2313133	2483782	1110365	1314711	1238098
007.73 - 007.86	498.236	7.798	1.8e-06	0	0	0	0	0	0	33034846	27432828	38343219	2035761	5950494	2309736
011.17 - 011.27	498.318	11.231	0.0007	0	0	0	0	0	0	852463	1067552	1836234	0	0	0
005.55 - 005.58	499.23	5.56	0.44	0	0	0	0	0	0	0	0	736774	0	0	0
006.49 - 006.61	500.216	6.569	5.6e-07	0	0	0	0	0	0	3194309	3232166	2525650	851729	1156943	770657
007.75 - 007.81	500.249	7.796	7.6e-08	0	0	0	0	0	0	1124570	1309440	1441011	0	0	0
010.29 - 010.35	500.276	10.329	7e-07	0	0	0	1672452	2315823	2147525	0	0	0	0	0	0
011.50 - 011.58	500.334	11.529	0.00078	0	0	0	0	0	0	3016269	3986518	6331066	2083105	1245931	1918868
003.04 - 003.12	501.078	3.093	0.057	0	0	0	0	715012	907792	0	0	0	0	0	0
010.30 - 010.41	501.192	10.347	8.5e-08	0	0	0	0	0	0	0	0	0	6671863	6922783	5443090
007.20 - 007.29	502.151	7.249	9.6e-07	0	0	0	0	0	0	0	0	0	2355210	2593112	1840384
008.13 - 008.14	502.182	8.147	0.44	0	0	0	0	0	0	0	0	0	636138	0	0
004.25 - 004.44	502.233	4.356	3.8e-06	0	0	0	0	0	0	2362240	1868778	1768155	616868	1030963	729408
007.34 - 007.41	503.169	7.382	5.3e-05	0	0	0	0	0	0	0	0	0	2215407	1602375	1255079
008.30 - 008.33	503.171	8.307	0.44	0	0	0	0	0	0	0	0	0	1118631	0	0
012.02 - 012.08	503.369	12.055	0.003	0	0	0	2559122	1233156	1358827	0	0	1078231	2625154	3237340	1746023
011.32 - 011.35	503.371	11.324	0.031	0	0	0	1424683	1018094	1217658	944495	0	0	1054455	869061	0
007.13 - 007.17	504.75	7.133	0.44	0	0	0	0	0	0	0	0	1855488	0	0	0
007.14 - 007.17	504.766	7.153	0.59	0	0	0	0	0	0	0	0	663552	0	876544	0
008.42 - 008.45	505.105	8.447	0.058	720510	0	943540	0	0	0	0	0	0	0	0	0
007.94 - 007.97	505.13	7.96	0.44	0	0	871313	0	0	0	0	0	0	0	0	0
004.73 - 004.82	505.25	4.8	0.001	0	0	0	0	0	0	3834020	2686976	2582528	1032440	3106250	1429504
004.55 - 004.57	505.252	4.597	0.013	0	0	0	0	0	0	831304	1225597	1177486	0	1098200	0
004.59 - 004.66	505.263	4.6	0.44	0	0	0	0	0	0	0	992275	0	0	0	0
004.74 - 004.83	505.754	4.779	0.03	0	0	0	0	0	0	2729789	0	1326160	1816076	1648932	1593137
004.58 - 004.63	505.753	4.609	0.16	0	0	0	0	0	0	0	1079358	1149858	0	864910	0
007.09 - 007.26	506.138	7.2	4.4e-06	10676713	12604441	16025587	0	0	0	0	0	0	0	0	0
007.59 - 007.67	507.107	7.642	0.022	900990	756699	1032724	0	0	0	1141528	0	1366235	1743091	1741218	938090
008.05 - 008.13	507.109	8.091	0.019	1489047	2139731	1651860	0	0	0	855840	0	1096622	1332140	1361950	0
008.24 - 008.25	507.105	8.253	0.44	0	0	0	0	0	0	686317	0	0	0	0	0
006.85 - 007.01	507.109	6.95	7.9e-05	4454055	2990387	3314505	0	0	0	1083648	1158687	1290776	1218288	1839323	902316
008.89 - 008.93	507.12	8.911	0.0016	1351410	929331	2336376	0	0	0	0	0	0	0	0	0
009.01 - 009.09	507.119	9.04	7.5e-09	5376969	5538885	6363729	0	0	0	0	0	0	0	0	0
007.01 - 007.06	507.259	7.053	0.00018	1469569	1258361	2346575	0	0	0	0	0	0	0	0	0
007.94 - 007.96	509.122	7.96	0.053	0	0	0	0	0	0	0	0	0	806471	708115	0
007.17 - 007.22	509.133	7.191	3.2e-08	1315124	1342420	1091122	0	0	0	0	0	0	0	0	0
009.22 - 009.35	509.157	9.289	0.0029	0	0	0	0	0	0	0	0	0	12375998	16038137	4877263
011.54 - 011.57	509.378	11.56	0.44	0	0	0	0	0	0	0	752017	0	0	0	0
013.18 - 013.24	509.445	13.213	0.52	0	0	2158040	0	0	0	0	0	0	0	667648	0
013.26 - 013.33	509.46	13.32	0.44	0	0	1551602	0	0	0	0	0	0	0	0	0
013.10 - 013.17	509.466	13.16	0.44	0	0	2037583	0	0	0	0	0	0	0	0	0
007.77 - 007.82	510.058	7.787	0.44	0	0	0	0	0	0	0	735320	0	0	0	0
005.92 - 006.10	512.072	6.058	4.3e-07	0	0	0	0	0	0	1362252	1469296	1816205	0	0	0
008.25 - 008.33	512.219	8.293	1.2e-08	0	0	0	0	0	0	3498501	4113621	4206175	0	0	0
008.13 - 008.18	512.218	8.151	4.9e-06	0	0	0	0	0	0	1717701	1331692	1142021	0	0	0
004.05 - 004.13	512.25	4.111	0.00082	0	0	0	0	0	0	2700281	3091602	5674334	0	0	0
011.50 - 011.54	512.337	11.52	0.00046	0	0	0	0	0	0	1040652	1410579	2223622	0	0	0
011.41 - 011.43	512.338	11.413	0.44	0	0	0	0	0	0	0	0	1044120	0	0	0
004.06 - 004.12	512.753	4.111	3.8e-05	0	0	0	0	0	0	1965795	2171613	3226357	0	0	0
009.24 - 009.26	513.185	9.244	5.6e-07	0	0	0	0	0	0	0	0	0	1289136	961170	1279656
004.46 - 004.87	513.24	4.798	5.7e-07	0	0	1374684	0	0	0	28360058	30402136	29757872	18367018	26421025	18709686
007.90 - 007.94	513.264	7.933	0.44	0	0	0	0	0	0	0	0	0	0	0	1057417
008.86 - 008.97	513.277	8.887	0.071	0	0	0	0	0	0	0	0	0	868093	0	1373381
004.46 - 004.86	513.741	4.794	6.9e-08	0	0	858000	0	0	0	18272988	19666012	18053625	14047310	16106252	11921382
006.01 - 006.08	514.068	6.06	0.053	0	0	0	0	0	0	875057	0	973863	0	0	0
008.10 - 008.19	514.232	8.143	2.1e-05	0	0	0	0	0	0	4795627	5548397	7511282	0	863016	0
006.41 - 006.54	514.233	6.484	0.0001	0	0	0	0	0	0	5711157	4459551	6305636	1487826	3946298	1764491
009.14 - 009.22	514.779	9.187	0.064	0	0	0	0	0	0	0	0	0	4152996	0	6019443
004.59 - 004.62	515.234	4.627	0.44	0	0	0	0	0	0	0	0	0	0	614125	0
004.78 - 004.79	515.234	4.8	0.6	0	0	0	0	0	0	655360	0	0	0	645932	0
009.14 - 009.22	515.28	9.187	0.15	0	0	0	0	0	0	0	0	0	1812500	0	5138422
010.97 - 010.98	515.396	10.973	0.44	0	0	0	0	0	632326	0	0	0	0	0	0
005.89 - 006.38	516.249	6.125	0.013	0	0	0	0	0	0	1814333	645556	1722508	693754	1144055	0
005.75 - 005.79	516.248	5.738	4.3e-08	0	0	0	0	0	0	0	0	0	739261	848894	678241
006.73 - 006.75	516.248	6.75	0.087	0	0	0	0	0	0	717063	620717	725935	0	1119084	0
004.41 - 004.90	516.248	4.804	2.3e-09	37887154	40891237	48155086	0	0	0	174215587	167212339	171415757	119167384	139694597	124696380
007.13 - 007.16	516.746	7.133	0.44	0	0	0	0	0	0	0	0	978944	0	0	0
003.61 - 003.64	517.072	3.613	0.44	0	0	0	0	0	678464	0	0	0	0	0	0
006.02 - 006.10	517.237	6.053	1.2e-06	0	0	0	0	0	0	1147042	1137874	1527138	0	0	0
007.51 - 007.59	517.242	7.556	0.0002	0	0	0	0	0	0	0	0	0	2889696	1386304	2365479
005.53 - 005.63	517.249	5.596	2.5e-07	0	0	0	0	0	0	764972	1006201	973637	0	0	0
005.33 - 005.50	517.254	5.36	0.0015	0	0	0	0	0	0	1122133	1423567	1677144	0	867725	1018083
005.17 - 005.18	517.254	5.187	0.44	0	0	0	0	0	0	0	0	0	783307	0	0
011.33 - 011.34	517.34	11.338	3.1e-06	0	0	0	0	0	0	1145030	1057620	1519942	0	0	0
006.92 - 006.98	518.241	6.978	1.5e-05	1172727	802335	1323786	0	0	0	0	0	0	0	0	0
004.26 - 004.34	518.245	4.317	8.5e-06	649498	797040	966975	0	0	0	1127990	1354645	1017798	1322902	1331607	1135326
010.53 - 010.57	518.324	10.551	1.5e-10	0	0	0	1672708	1867096	1735967	0	0	0	0	0	0
006.73 - 006.75	519.166	6.751	7.4e-05	0	0	0	0	0	0	0	0	0	1767346	1862091	1011246
005.97 - 006.02	519.202	6	0.44	0	0	0	0	0	0	0	0	0	0	1024320	0
007.89 - 008.01	520.154	7.956	5.3e-05	8009762	11308747	14506193	0	0	0	0	0	0	0	0	0
010.14 - 010.16	520.339	10.16	0.44	0	0	0	0	716686	0	0	0	0	0	0	0
010.26 - 010.35	520.343	10.316	7.4e-06	0	0	0	3006101	4609225	4498219	0	0	0	0	0	0
004.74 - 004.77	520.718	4.796	0.26	0	0	0	0	0	0	0	866304	0	631152	990989	0
004.77 - 004.81	520.731	4.782	0.11	0	0	0	0	0	0	0	1188310	1427456	0	0	663552
008.61 - 008.64	521.12	8.64	0.29	0	0	0	0	0	0	983152	0	788826	0	1105792	0
009.93 - 009.97	521.137	9.951	7.5e-08	926718	805583	727007	0	0	0	0	0	0	0	0	0
004.48 - 004.86	521.224	4.787	2.6e-06	0	0	0	0	0	0	9582509	12384146	8996714	7600662	9875200	9249800
006.92 - 006.98	521.237	6.969	5.1e-06	0	0	0	0	0	0	1764424	1158445	1408808	0	0	0
004.53 - 004.85	521.727	4.802	5e-07	0	0	0	0	0	0	7143748	5947102	7158012	3655777	4197760	5198943
009.29 - 009.38	521.787	9.333	0.22	0	0	0	0	0	0	0	0	0	2446274	0	10678603
009.29 - 009.38	522.282	9.347	0.44	0	0	0	0	0	0	0	0	0	0	0	6211520
004.74 - 004.82	522.719	4.769	1.7e-06	0	0	0	0	0	0	2829768	2514333	1949696	0	0	0
007.32 - 007.48	523.104	7.4	2.8e-08	8525062	8171796	9388500	0	0	0	1698069	1593073	2072033	2097415	2240599	1339657
008.25 - 008.27	523.101	8.253	0.058	953619	0	738035	0	0	0	0	0	0	0	0	0
008.48 - 008.51	523.104	8.504	0.094	833203	868550	749427	0	0	0	0	0	804274	981382	1017682	0
008.00 - 008.03	523.109	8.016	0.0096	1383283	939044	902771	0	0	0	0	0	0	962970	1136054	0
007.90 - 007.98	523.151	7.951	6.9e-06	1099874	1466606	1724924	0	0	0	0	0	0	0	0	0
010.30 - 010.41	523.175	10.342	3.2e-05	0	0	0	0	0	0	0	0	0	6296525	8466562	4969279
012.86 - 012.94	523.471	12.907	0.00066	2752054	1355887	0	0	0	0	0	0	0	3195430	4396307	4241798
013.48 - 013.51	523.469	13.493	0.44	0	0	1563105	0	0	0	0	0	0	0	0	0
014.75 - 014.77	523.471	14.778	0.31	0	1184458	1785748	0	0	0	0	0	0	1910950	0	0
014.46 - 014.51	523.475	14.484	0.18	0	1249270	1657316	0	0	0	0	0	0	1165365	0	0
013.08 - 013.38	523.471	13.227	0.44	0	0	3431336	0	0	0	0	0	0	0	0	0
013.53 - 013.56	523.473	13.56	0.44	0	0	838778	0	0	0	0	0	0	0	0	0
014.01 - 014.16	523.478	14.107	0.54	0	0	2624435	0	0	0	0	0	0	0	1066418	0
014.53 - 014.57	523.478	14.547	0.44	0	0	1594600	0	0	0	0	0	0	0	0	0
012.34 - 012.50	523.478	12.387	0.44	0	0	0	0	0	0	0	0	0	1142085	0	0
007.45 - 007.46	524.118	7.453	0.44	1014809	0	0	0	0	0	0	0	0	0	0	0
011.34 - 011.43	524.334	11.39	0.00056	0	0	0	0	0	0	1441079	1355186	1615787	940246	0	0
007.48 - 007.55	525.133	7.511	2.2e-08	1115509	991933	904892	0	0	0	0	0	0	0	0	0
007.32 - 007.44	525.153	7.373	5.4e-05	0	0	0	0	0	0	0	0	0	4629352	3869833	2534724
004.50 - 004.86	525.219	4.784	2e-07	0	0	0	0	0	0	7217251	8813474	8171954	5151362	6282984	6778257
004.85 - 004.86	525.23	4.867	0.44	0	0	0	0	0	0	0	0	0	0	1558521	0
010.50 - 010.59	525.351	10.556	0.92	1050648	1780173	1357924	1915950	981446	1872263	1376088	1306644	1958395	1629838	1501077	1553582
004.61 - 004.63	525.705	4.613	0.44	0	0	0	0	0	0	0	1345515	0	0	0	0
004.67 - 004.83	525.722	4.796	0.00018	0	0	0	0	0	0	8020930	4493312	8464735	4962431	4776380	3323904
004.53 - 004.59	525.723	4.582	0.14	0	0	0	0	0	0	0	1154172	1059022	0	764631	0
009.14 - 009.24	525.767	9.187	0.02	0	0	0	0	0	0	0	0	0	4591994	1089099	7130467
010.51 - 010.54	525.854	10.563	0.21	699108	0	0	1033436	0	1027321	0	727122	910247	1050875	1047452	1082134
004.49 - 004.85	526.218	4.796	2e-06	0	0	0	0	0	0	6477824	6531384	5740240	4262925	6443535	4685055
009.14 - 009.21	526.269	9.187	0.052	0	0	0	0	0	0	0	0	0	3523237	0	3630194
004.59 - 004.61	526.713	4.613	0.44	0	0	0	0	0	0	0	1090314	0	0	0	0
004.71 - 004.81	526.717	4.798	4.7e-06	0	0	0	0	0	0	4044800	5702683	5425065	4023342	3498355	2859442
004.83 - 004.85	526.714	4.84	0.44	0	0	0	0	0	0	0	2306279	0	0	0	0
004.51 - 004.54	526.717	4.547	0.44	0	0	0	0	0	0	0	643952	0	0	0	0
008.93 - 009.03	527.167	8.971	2.9e-05	8346761	6287530	7578233	0	0	0	0	0	0	4598929	6292152	3013337
005.22 - 005.32	528.097	5.298	0.017	3270755	2807861	3533882	2957885	1050008	0	3636134	1869246	2857327	0	915211	0
005.17 - 005.20	528.093	5.18	0.055	0	0	0	0	0	0	903540	0	1088814	0	0	0
005.26 - 005.28	528.598	5.302	0.061	2207705	1870429	2721845	2223734	1035961	0	2023980	795310	2839027	0	693042	0
008.03 - 008.14	529.09	8.093	0.00013	2729739	3071926	2574410	0	0	0	1064669	0	1171007	1413200	1580226	937645
006.90 - 006.97	529.088	6.942	1.3e-05	1316131	805166	1157395	0	0	0	0	0	0	0	0	0
007.61 - 007.66	529.091	7.638	0.0059	812001	0	0	0	0	0	659164	0	861345	1844404	1744165	1058384
005.30 - 005.32	529.105	5.307	0.44	0	0	994823	0	0	0	0	0	0	0	0	0
009.02 - 009.06	529.11	9.027	0.44	0	1666588	0	0	0	0	0	0	0	0	0	0
005.16 - 005.37	530.263	5.322	0.00027	0	0	1259461	0	0	0	8656262	5964436	6355947	2617749	5526000	2623402
005.13 - 005.38	531.104	5.299	0.022	6534838	5160542	8453478	10621986	4320760	2456503	2589108	1636291	1594545	0	0	0
010.16 - 010.19	531.206	10.178	9.6e-08	0	0	0	0	0	0	0	0	0	1209588	1528665	1270656
007.17 - 007.20	531.245	7.167	0.062	1636785	1160572	0	0	0	0	0	0	0	0	0	0
007.90 - 007.96	531.276	7.933	0.064	0	0	0	0	0	0	0	0	0	823561	0	1190664
011.54 - 011.58	531.355	11.564	0.00042	0	0	0	0	0	0	702104	1502420	978983	0	0	0
009.97 - 009.98	532.193	9.987	0.44	0	0	0	0	0	0	0	0	0	0	683911	0
004.51 - 004.89	532.217	4.806	4e-07	771580	1180410	853919	0	0	0	6218867	5611807	5284215	3916988	5096596	4064580
005.33 - 005.61	532.242	5.528	9.1e-08	0	0	1014613	0	0	0	16386937	14054188	16450353	7200413	9376617	7741062
005.69 - 005.71	532.245	5.693	0.44	0	0	0	0	0	0	626815	0	0	0	0	0
007.13 - 007.26	532.25	7.178	2.8e-09	6524618	5789291	5611235	0	0	0	0	0	0	0	0	0
009.29 - 009.38	532.777	9.353	0.17	0	0	0	0	0	0	0	0	0	2682496	0	8554816
005.34 - 005.36	533.259	5.347	0.44	0	0	0	0	0	0	0	0	644400	0	0	0
010.78 - 010.80	533.348	10.787	0.068	1280089	840425	0	0	0	0	0	0	0	0	0	0
011.46 - 011.49	533.375	11.48	0.44	0	0	0	0	0	0	0	0	2465428	0	0	0
011.46 - 011.50	533.385	11.493	0.44	0	0	0	0	0	0	0	732110	0	0	0	0
009.14 - 009.25	533.751	9.182	0.02	0	0	0	0	0	0	0	0	0	6337046	1268010	9069368
009.14 - 009.22	534.25	9.193	0.079	0	0	0	0	0	0	0	0	0	3084081	0	5364231
000.42 - 000.45	534.269	0.427	0.44	0	0	0	1438274	0	0	0	0	0	0	0	0
003.27 - 003.35	534.27	3.307	0.44	0	0	0	1314927	0	0	0	0	0	0	0	0
009.24 - 009.27	534.286	9.24	0.44	0	0	0	0	0	0	0	0	0	1677218	0	0
010.85 - 010.88	535.154	10.867	0.056	1305981	1625975	0	0	0	0	0	0	0	0	0	0
008.97 - 009.05	535.232	9	1.2e-05	0	0	0	0	0	0	5731579	3568585	4536817	0	0	0
011.72 - 011.73	535.394	11.733	0.055	0	0	0	0	0	0	1116830	0	925680	0	0	0
012.62 - 012.65	535.433	12.627	0.14	1349541	0	0	0	0	0	0	0	0	0	1860278	2130345
007.24 - 007.28	535.757	7.176	0.00056	0	0	0	0	0	0	2162688	1748992	1429504	0	772096	1093632
009.14 - 009.22	536.757	9.187	0.006	0	0	0	0	0	0	0	0	0	3530935	999354	4138512
009.05 - 009.06	537.118	9.067	0.44	0	0	0	0	0	0	0	0	905772	0	0	0
007.02 - 007.09	537.121	7.067	0.00044	921106	799953	1592388	0	0	0	0	0	0	0	0	0
009.16 - 009.21	537.261	9.187	0.06	0	0	0	0	0	0	0	0	0	2201800	0	2986507
007.24 - 007.30	537.319	7.24	0.44	0	0	0	0	0	0	0	0	4187909	0	0	0
007.02 - 007.21	537.326	7.102	9.3e-07	2401939	2563190	5459863	0	0	0	15899345	13940399	14165512	12444855	10339123	11011267
013.02 - 013.14	537.49	13.109	0.00054	2426704	2708295	2386665	0	0	0	0	0	0	1150942	3325952	2531130
013.66 - 013.69	537.489	13.684	2.6e-05	1506572	990522	975238	0	0	0	0	0	0	0	0	0
014.53 - 014.56	537.487	14.56	0.44	0	0	1137235	0	0	0	0	0	0	0	0	0
014.13 - 014.21	537.489	14.16	0.44	0	0	1178313	0	0	0	0	0	0	0	0	0
005.44 - 005.62	539.249	5.582	0.0093	1468640	706773	1652620	0	0	0	0	0	0	1528283	1099704	3156672
007.81 - 007.82	540.703	7.82	0.088	0	0	0	0	0	0	1542694	818706	0	0	0	0
009.27 - 009.40	540.757	9.351	0.074	0	0	0	0	0	0	0	0	0	6102462	772973	13446984
009.61 - 009.66	541.081	9.622	0.0011	1304376	1463330	2798980	0	0	0	0	0	0	0	0	0
006.70 - 006.79	541.151	6.751	0.00037	0	0	0	0	0	0	0	0	0	2508793	1494649	1267879
008.96 - 009.01	541.186	8.98	0.064	0	0	0	0	0	0	0	0	0	2052393	1423779	0
008.85 - 008.86	541.222	8.873	0.055	0	0	0	0	0	0	0	1410967	1187480	0	0	0
009.27 - 009.41	541.26	9.353	0.071	0	0	0	0	0	0	0	0	0	3939120	0	6282718
010.09 - 010.10	541.272	10.093	0.44	0	0	0	0	0	0	0	830584	0	0	0	0
010.13 - 010.18	542.322	10.16	0.053	0	0	0	0	978266	888669	0	0	0	0	0	0
010.26 - 010.37	542.323	10.32	2.6e-05	0	0	0	3859355	6437534	6278002	0	0	0	0	0	0
009.62 - 009.66	543.081	9.633	0.089	0	853714	1617083	0	0	0	0	0	0	0	0	0
008.59 - 008.66	543.105	8.632	0.03	1142936	962940	907252	0	0	0	1361008	981042	1424048	1060263	1556883	0
009.27 - 009.38	543.766	9.329	0.011	0	0	0	0	0	0	0	0	0	1921500	1013728	3874584
010.69 - 010.70	544.34	10.693	0.052	0	0	0	866882	800403	0	0	0	0	0	0	0
005.45 - 005.53	544.357	5.48	0.44	0	0	0	2031148	0	0	0	0	0	0	0	0
008.01 - 008.02	545.081	8.027	0.44	798399	0	0	0	0	0	0	0	0	0	0	0
008.48 - 008.50	545.086	8.507	0.0062	794270	756396	780920	0	0	0	0	0	0	667202	850200	0
007.33 - 007.48	545.092	7.418	1.8e-07	4874992	4195384	5535704	0	0	0	0	0	0	0	0	0
009.14 - 009.22	545.732	9.193	0.082	0	0	0	0	0	0	0	0	0	2359918	0	4214351
009.16 - 009.21	546.235	9.207	0.12	0	0	0	0	0	0	0	0	0	874670	0	2125857
011.11 - 011.16	546.354	11.147	5.4e-08	0	0	0	6123004	6178324	4975390	0	0	0	0	0	0
010.66 - 010.83	546.49	10.724	1.8e-08	27528414	33813978	31009088	0	0	0	0	0	0	0	0	0
007.42 - 007.50	546.729	7.48	0.00033	0	0	0	0	0	0	1457808	1427534	2617799	0	0	0
009.16 - 009.21	546.734	9.193	0.093	0	0	0	0	0	0	0	0	0	1813750	0	3570153
007.45 - 007.55	547.112	7.516	2.5e-06	2305018	1945878	1559615	0	0	0	0	0	0	0	0	0
009.16 - 009.21	547.231	9.187	0.09	0	0	0	0	0	0	0	0	0	1108403	0	2117899
007.45 - 007.49	547.233	7.453	0.44	0	0	0	0	0	0	0	0	1136742	0	0	0
007.86 - 007.90	547.274	7.88	0.44	0	0	0	0	0	0	0	0	0	0	0	1473097
011.32 - 011.33	547.36	11.327	0.052	0	0	0	817770	0	854805	0	0	0	0	0	0
011.00 - 011.06	547.361	11.022	0.00075	7060367	3787443	3458008	0	0	0	0	0	0	0	0	0
007.17 - 007.20	547.742	7.2	0.44	0	0	0	0	0	0	0	667648	0	0	0	0
007.04 - 007.14	548.31	7.096	9.1e-05	0	0	0	0	0	0	1957888	2473984	974848	2580480	2527732	2267136
008.33 - 008.34	548.31	8.333	0.44	0	0	0	0	0	0	0	0	0	0	0	1023276
007.16 - 007.18	548.744	7.169	4e-09	0	0	0	0	0	0	663552	765952	663552	0	0	0
008.73 - 008.78	548.758	8.733	0.44	0	0	0	0	0	0	0	0	0	0	0	828824
007.05 - 007.10	548.808	7.084	0.00026	0	0	0	0	0	0	1748992	1527808	2856702	2162688	1423360	2033664
009.16 - 009.21	549.205	9.191	6.8e-05	0	0	0	0	0	0	1292262	1796575	2375100	0	0	0
009.64 - 009.70	549.249	9.662	0.00015	0	0	0	0	0	0	1318516	2462350	2603762	0	0	0
012.73 - 012.80	549.45	12.758	0.0048	3909853	1411917	676327	0	0	0	0	0	0	3056101	7994926	8136542
005.89 - 006.04	550.266	5.993	1.1e-05	2807624	1625624	2747524	0	0	0	0	0	0	3802185	2917936	3662822
010.66 - 010.73	551.355	10.709	0.12	1745662	1130456	0	0	0	0	0	0	0	954756	4306105	1002257
010.75 - 010.77	551.364	10.74	0.054	1640937	1426182	0	0	0	0	0	0	0	0	0	0
013.18 - 013.24	551.493	13.187	0.44	815344	0	0	0	0	0	0	0	0	0	0	0
012.37 - 012.40	551.498	12.4	0.44	0	0	0	0	0	0	0	0	0	0	0	1051052
012.27 - 012.29	551.498	12.28	0.44	0	0	0	0	0	0	0	0	0	0	0	772801
010.67 - 010.72	552.359	10.713	0.59	0	1277216	0	0	0	0	0	0	0	0	1521866	0
009.29 - 009.37	552.747	9.333	0.19	0	0	0	0	0	0	0	0	0	1485163	0	5299512
009.49 - 009.58	553.164	9.52	8.5e-09	4855040	4954255	5736959	0	0	0	0	0	0	0	0	0
010.16 - 010.18	553.187	10.182	1.5e-07	0	0	0	0	0	0	0	0	0	832583	835737	654735
009.29 - 009.35	553.238	9.347	0.44	0	0	0	0	0	0	0	0	0	0	0	2526739
005.86 - 006.09	553.265	6.027	0.0028	9058396	5792573	11468356	0	0	0	0	0	0	8315754	3512750	11304651
007.63 - 007.65	553.267	7.653	0.44	0	0	0	0	0	0	0	0	0	0	0	777316
004.49 - 004.85	553.313	4.733	9.3e-07	880204	964783	663548	0	0	0	2841650	2267505	2354562	1618618	1606293	1453493
004.87 - 004.89	553.313	4.893	0.44	0	0	0	0	0	0	0	0	1290172	0	0	0
005.38 - 005.62	554.262	5.569	0.0026	3628871	1424085	1886330	0	0	0	0	0	0	0	0	0
005.69 - 005.73	554.263	5.707	0.44	819765	0	0	0	0	0	0	0	0	0	0	0
005.86 - 006.00	554.285	5.973	0.001	0	0	0	0	0	0	0	0	0	4977726	2006481	5124932
010.70 - 010.75	554.373	10.729	0.032	1131030	2546240	1574096	904032	0	0	827395	886564	1475066	1318079	1494708	1388726
010.70 - 010.74	554.875	10.713	0.018	0	0	0	0	0	0	0	0	918063	676346	1123074	816076
011.48 - 011.49	555.36	11.487	0.1	0	0	0	0	0	0	0	690392	1470784	0	0	0
008.85 - 008.90	555.765	8.887	0.068	0	0	0	0	0	0	0	0	0	1178023	0	1793004
008.86 - 008.92	556.265	8.893	0.44	0	0	0	0	0	0	0	0	0	0	0	1241578
007.02 - 007.18	556.298	7.077	2.4e-05	4548203	3604512	10492636	0	0	0	15241955	14446254	15189299	17493026	17179614	14921568
007.01 - 007.17	556.8	7.071	9e-06	2894357	3427423	7204864	0	0	0	9887078	11174283	11030464	14034871	13203247	16295353
009.19 - 009.24	557.122	9.213	0.53	0	0	2248605	0	0	0	775953	0	0	0	0	0
005.70 - 006.18	558.258	6.037	1.2e-05	9073682	9113805	11784893	0	0	0	7619366	8476099	12391106	19756889	24516634	19565327
007.46 - 007.49	558.713	7.473	0.052	0	0	0	0	0	0	0	798847	821207	0	0	0
008.06 - 008.10	559.093	8.084	6e-11	831037	912728	847145	0	0	0	0	0	0	0	0	0
012.90 - 012.92	559.521	12.933	0.59	0	0	0	781332	0	0	0	0	0	1103574	0	0
013.11 - 013.13	560.502	13.133	0.44	0	0	0	0	0	0	0	0	0	876158	0	0
008.06 - 008.09	561.092	8.08	0.44	0	686176	0	0	0	0	0	0	0	0	0	0
008.27 - 008.29	561.127	8.28	5.5e-06	1034986	865431	1318186	0	0	0	0	0	0	0	0	0
009.35 - 009.38	561.125	9.353	0.074	0	1054487	1736527	0	0	0	0	0	0	0	0	0
009.33 - 009.37	561.136	9.333	0.054	1161185	0	999798	0	0	0	0	0	0	0	0	0
010.66 - 010.72	561.417	10.693	0.0002	4841505	2525607	3100528	0	0	0	0	0	0	0	0	0
010.50 - 010.62	562.485	10.538	2.8e-05	1862770	1572081	2602256	0	0	0	0	0	0	0	0	0
011.32 - 011.35	563.391	11.349	0.0048	0	0	0	774732	0	995679	1130438	819093	1373893	0	0	0
012.86 - 012.96	563.465	12.92	0.018	50978926	19665979	5582718	0	0	0	1489984	2841878	3010825	24661238	47668982	51342919
007.06 - 007.09	563.783	7.043	0.017	0	0	0	0	0	0	0	910588	0	868352	1085440	663552
007.13 - 007.14	563.793	7.147	0.44	0	0	0	0	0	0	0	0	0	864256	0	0
007.05 - 007.17	564.283	7.078	0.00043	0	0	1945600	0	0	0	3090432	3536896	3293809	5093887	3309568	3532800
007.02 - 007.16	564.787	7.08	4.2e-05	0	0	0	0	0	0	2056192	3221504	1824622	2263040	2275328	2279424
007.04 - 007.10	565.283	7.051	0.00057	0	0	0	0	0	0	2039808	1748992	823242	2158592	1941504	3321759
010.88 - 010.96	565.373	10.94	0.04	4664480	2371580	1779118	0	0	0	0	0	0	1694936	6820252	2484581
010.57 - 010.59	565.371	10.573	0.06	1014905	748433	0	0	0	0	0	0	0	0	0	0
007.04 - 007.09	565.785	7.091	0.002	0	0	0	0	0	0	1853440	876544	1290207	659456	1636352	1081344
007.02 - 007.05	566.288	7.076	0.22	0	0	0	0	0	0	0	770048	770048	0	0	765952
008.64 - 008.69	566.314	8.667	0.054	0	0	0	0	0	0	0	1051850	1218855	0	0	0
007.12 - 007.17	566.428	7.133	0.02	0	1021767	0	882268	915744	847483	0	0	0	0	0	0
009.53 - 009.59	567.207	9.564	2.6e-05	0	0	0	0	0	0	6601965	3934795	6342239	0	0	0
005.83 - 006.09	568.275	6.013	1.7e-05	18108941	12049261	12106183	0	0	0	0	0	0	0	0	0
007.02 - 007.17	568.281	7.076	1.9e-07	0	0	1415168	0	0	0	9787360	11962632	10801907	12636904	11092486	13486367
010.73 - 010.81	568.47	10.756	0.0048	2352688	2745042	717700	0	0	0	0	0	0	0	0	0
007.02 - 007.16	568.782	7.078	4.1e-08	0	0	0	0	0	0	5953536	6685673	7507435	10095438	9571089	8588439
007.02 - 007.16	569.279	7.09	7.6e-07	0	0	1206272	0	0	0	8001968	7280705	7849584	9426944	12594508	11848952
007.02 - 007.16	569.779	7.082	4.7e-09	0	0	0	0	0	0	5374102	6564963	6275126	7750844	8073640	8489155
006.17 - 006.21	570.253	6.187	0.44	0	0	0	0	0	0	0	0	0	0	0	887364
007.02 - 007.10	570.279	7.082	4.7e-05	0	0	866304	0	0	0	4971908	5959680	8945416	7861601	7359080	6544419
007.02 - 007.09	570.779	7.091	2.5e-06	0	0	0	0	0	0	3842732	3727598	5326607	4055040	3960832	4515683
009.16 - 009.24	571.185	9.196	1.1e-07	0	0	0	0	0	0	3751382	4840476	4180782	0	0	0
005.53 - 005.59	571.278	5.573	0.59	0	0	741770	0	0	0	0	0	0	0	0	905968
008.27 - 008.33	572.286	8.316	7.5e-08	0	0	0	0	0	0	1106544	1272104	997535	0	0	0
009.22 - 009.25	573.107	9.258	0.0022	1375751	2539045	997892	0	0	0	0	0	0	0	0	0
008.02 - 008.03	573.274	8.027	0.44	0	0	0	0	0	0	0	0	740151	0	0	0
011.61 - 011.66	574.362	11.644	6.3e-05	0	0	0	0	0	0	1516352	2188180	2792637	0	0	0
009.48 - 009.62	575.144	9.538	6.7e-09	8842185	10604180	9759460	0	0	0	0	0	0	0	0	0
009.29 - 009.32	575.138	9.32	0.44	0	0	1659197	0	0	0	0	0	0	0	0	0
009.89 - 009.96	575.148	9.907	1e-08	3065035	2722724	2544596	0	0	0	0	0	0	0	0	0
009.29 - 009.33	575.148	9.307	0.055	1276852	1530629	0	0	0	0	0	0	0	0	0	0
010.88 - 010.96	575.43	10.913	2.4e-06	10534062	7326798	9699290	0	0	0	0	0	0	0	873747	0
012.85 - 012.89	575.457	12.853	0.44	1453169	0	0	0	0	0	0	0	0	0	0	0
012.78 - 012.85	575.469	12.849	0.16	1292185	0	0	0	0	0	0	0	0	0	2612316	1543113
012.89 - 012.93	575.473	12.884	0.13	1082090	0	0	0	0	0	0	0	0	0	2203166	1579453
013.11 - 013.19	575.506	13.157	2.1e-06	1428548	987303	0	5321172	4825330	5172053	0	0	0	2921264	3687501	3049899
009.90 - 009.93	577.153	9.92	0.052	900047	959224	0	0	0	0	0	0	0	0	0	0
013.01 - 013.11	577.482	13.07	0.0086	111349213	108116334	41389477	0	0	0	20067274	47367719	35019329	42179715	77093596	58555736
013.16 - 013.17	577.5	13.16	0.44	1307718	0	0	0	0	0	0	0	0	0	0	0
012.29 - 012.33	578.516	12.32	0.059	0	0	0	0	0	0	0	0	0	1051573	1399564	0
005.97 - 006.09	579.062	6.04	0.096	0	0	0	2112608	1052928	0	0	0	0	0	0	0
011.10 - 011.21	579.386	11.17	0.00032	12644088	6100688	12710096	0	0	0	0	0	0	0	961384	0
012.41 - 012.43	579.457	12.409	0.00029	0	0	0	0	0	0	0	0	0	1002746	2007399	2156219
008.05 - 008.10	581.073	8.076	5.3e-08	1000622	1221719	1005134	0	0	0	0	0	0	0	0	0
009.74 - 009.75	581.277	9.747	0.44	0	0	0	0	0	0	1082021	0	0	0	0	0
012.78 - 012.81	582.482	12.793	0.058	0	0	0	0	0	0	0	0	0	788134	1027260	0
008.08 - 008.09	583.071	8.093	0.059	660606	871917	0	0	0	0	0	0	0	0	0	0
011.70 - 011.75	583.398	11.743	0.0028	0	0	0	964676	0	0	1265193	1436667	1558201	1928164	2034457	964649
011.94 - 011.97	583.4	11.947	0.44	0	0	0	808274	0	0	0	0	0	0	0	0
006.50 - 006.65	584.271	6.592	0.025	1450777	0	1181585	0	0	0	0	0	0	3223265	687970	3460116
005.54 - 005.67	584.305	5.622	6.4e-11	928614	923327	1009141	0	0	0	0	0	0	0	0	0
012.94 - 013.01	584.506	12.978	0.00079	5244833	2767499	981670	0	0	0	0	0	0	10357529	15178503	7609631
005.87 - 006.09	585.292	6.036	0.0011	4833660	3307396	6388239	0	0	0	0	0	0	4500973	1736970	4374803
012.17 - 012.24	585.414	12.196	0.028	0	0	0	6191683	1893548	1794733	0	0	0	0	0	0
012.82 - 012.85	586.519	12.833	0.052	0	0	0	0	0	0	0	0	0	1249077	1331304	0
009.74 - 009.94	587.128	9.853	2.2e-08	7454385	8236809	6669631	0	0	0	0	0	0	0	0	0
010.16 - 010.27	587.128	10.236	4.7e-09	18100393	20386593	17283640	0	0	0	0	0	0	0	0	0
000.42 - 000.44	587.325	0.44	0.44	0	0	0	0	0	0	0	668961	0	0	0	0
012.83 - 012.86	587.467	12.867	0.44	0	0	0	1248832	0	0	0	0	0	0	0	0
013.22 - 013.26	587.544	13.233	0.51	0	0	0	5049087	0	0	0	0	0	0	0	1269692
011.81 - 011.82	588.386	11.813	0.44	0	0	0	0	0	0	0	0	997280	0	0	0
010.80 - 010.81	588.403	10.8	0.44	0	0	0	0	0	740401	0	0	0	0	0	0
007.13 - 007.16	588.41	7.142	6.2e-07	0	0	0	924073	746921	680527	0	0	0	0	0	0
011.13 - 011.17	588.414	11.147	0.44	0	0	0	0	870924	0	0	0	0	0	0	0
012.97 - 013.01	588.425	13	0.44	0	0	0	0	0	0	0	0	0	0	0	872448
010.16 - 010.29	589.122	10.231	4.7e-10	14493849	14471179	12915612	0	0	0	0	0	0	0	0	0
010.64 - 010.66	589.414	10.647	0.063	1096941	0	771103	0	0	0	0	0	0	0	0	0
011.13 - 011.17	589.447	11.147	0.00075	2054366	883786	2166967	0	0	0	0	0	0	0	0	0
012.92 - 013.08	589.481	12.992	0.084	8564013	5027476	1290403	0	0	0	0	1679184	2076372	1278250	4995791	3404069
009.85 - 009.88	590.126	9.871	1.3e-10	1662351	1557261	1739272	0	0	0	0	0	0	0	0	0
009.88 - 009.90	591.12	9.907	0.44	1291026	0	0	0	0	0	0	0	0	0	0	0
005.54 - 005.58	591.125	5.56	0.44	0	0	0	868810	0	0	0	0	0	0	0	0
010.18 - 010.22	591.137	10.213	0.44	1469529	0	0	0	0	0	0	0	0	0	0	0
006.40 - 006.48	591.347	6.48	0.44	0	0	0	0	0	0	0	0	0	0	800194	0
013.17 - 013.26	591.496	13.227	0.0021	20193113	10486584	11794675	0	0	0	3683250	3605498	2192767	6056371	12254651	9674912
013.29 - 013.34	591.496	13.333	0.44	0	0	0	993931	0	0	0	0	0	0	0	0
012.35 - 012.38	591.501	12.367	0.053	0	0	0	999016	0	908184	0	0	0	0	0	0
004.57 - 004.59	592.159	4.59	0.003	0	0	0	0	0	0	817992	854556	1210688	0	720895	0
006.61 - 006.75	592.279	6.698	0.35	0	0	0	0	0	0	0	3224086	7193806	0	6880138	0
008.49 - 008.50	593.078	8.493	0.44	0	0	671581	0	0	0	0	0	0	0	0	0
009.43 - 009.57	593.365	9.54	1e-05	3919156	4433563	5475817	0	0	0	0	0	0	3162148	4410608	3020800
010.90 - 010.93	593.429	10.92	0.44	2056192	0	0	0	0	0	0	0	0	0	0	0
010.89 - 010.92	593.444	10.893	0.44	0	0	3641424	0	0	0	0	0	0	0	0	0
012.51 - 012.58	593.475	12.538	0.23	1400746	0	0	0	0	0	0	0	0	0	2874175	1171758
006.00 - 006.08	594.024	6.053	0.067	0	0	0	1020324	679823	0	0	0	0	0	0	0
004.62 - 004.63	594.153	4.619	0.0026	0	0	0	0	0	0	882827	1496722	1077928	764897	800530	0
005.98 - 006.09	595.035	6.04	0.095	0	0	0	1621128	812388	0	0	0	0	0	0	0
009.24 - 009.27	595.091	9.249	0.00021	1830847	1214941	927273	0	0	0	0	0	0	0	0	0
007.98 - 008.10	595.257	8.038	1.1e-06	0	0	0	0	0	0	9298899	7322387	9869251	1036795	2021298	932050
005.94 - 006.12	596.307	6.058	4.5e-05	1216992	839915	1551226	0	0	0	0	0	0	7021936	4101673	5846555
012.18 - 012.24	597.413	12.204	0.049	0	0	0	3456973	1029449	747821	0	0	0	0	0	0
011.75 - 011.78	597.431	11.787	0.3	0	0	0	0	0	0	1176766	0	0	862889	940326	0
011.73 - 011.75	597.448	11.753	0.58	0	0	0	0	0	0	0	0	859517	0	1335896	0
012.81 - 012.86	597.49	12.824	1.2e-05	0	0	0	1283306	1082406	1476604	0	0	0	1382488	2122080	1971396
006.79 - 006.87	598.301	6.84	0.068	0	0	0	0	0	0	0	0	0	0	1093562	712902
009.58 - 009.61	599.23	9.591	5.7e-08	0	0	0	0	0	0	1861790	1612140	1475547	0	0	0
010.08 - 010.17	599.233	10.123	3.9e-07	0	0	0	0	0	0	12459354	11401123	14579441	0	1757767	0
007.06 - 007.12	599.327	7.067	0.44	0	0	0	0	0	0	0	0	663552	0	0	0
012.29 - 012.35	599.434	12.32	0.06	0	0	0	10573489	3143795	2396036	0	0	0	0	1877858	0
012.97 - 013.01	599.506	13.012	0.0079	3381205	1653300	675990	5210308	3908759	1949347	0	0	0	3696089	4742848	6811287
012.56 - 012.61	599.504	12.6	0.6	0	0	0	0	0	1213937	0	0	0	0	0	1259670
012.88 - 012.89	599.505	12.88	0.44	0	0	0	0	0	0	0	0	0	1244268	0	0
005.79 - 005.97	600.299	5.933	1.9e-06	2056911	2124907	1484993	0	0	0	0	0	0	0	0	0
013.00 - 013.02	600.5	12.987	0.59	0	0	0	0	1223442	0	0	0	0	954777	0	0
012.30 - 012.33	600.497	12.32	0.44	0	0	0	0	0	0	0	0	0	1957197	0	0
004.51 - 004.53	601.357	4.527	0.052	821933	790937	0	0	0	0	0	0	0	0	0	0
010.89 - 010.92	601.409	10.9	0.052	0	1806000	1738752	0	0	0	0	0	0	0	0	0
012.93 - 012.97	601.488	12.947	0.16	2924864	1505785	0	0	0	0	0	0	0	0	2715225	2077860
012.30 - 012.32	601.509	12.307	0.055	0	0	0	0	0	0	0	0	0	699369	833413	0
012.49 - 012.51	601.513	12.507	0.44	0	0	0	0	0	0	0	0	0	0	1619796	0
013.19 - 013.22	601.524	13.213	0.00048	1069728	0	0	3561680	3357059	1923818	0	0	0	4130683	2964612	2688179
004.82 - 004.83	602.184	4.83	0.17	0	0	0	0	0	0	1890075	864256	0	943764	1167952	0
005.96 - 006.10	603.032	6.043	0.12	941308	0	869295	2774820	1631830	0	0	0	0	0	0	0
007.87 - 007.98	603.297	7.943	3.9e-05	0	0	0	0	0	0	4292275	5036854	6546099	0	1458383	0
009.08 - 009.17	603.294	9.117	2.7e-07	0	0	0	0	0	0	11657356	9480230	10504463	0	1787318	0
010.45 - 010.46	603.339	10.453	0.44	0	0	0	922657	0	0	0	0	0	0	0	0
013.08 - 013.17	603.498	13.111	0.0031	7200879	6177426	3656503	0	0	0	0	941174	0	0	3733461	1076627
007.33 - 007.46	605.228	7.418	4e-11	0	0	0	0	0	0	0	0	0	5730470	5868345	6275965
010.65 - 010.67	605.399	10.693	0.054	1883722	0	2228935	0	0	0	0	0	0	0	0	0
010.67 - 010.69	605.411	10.693	0.44	1806238	0	0	0	0	0	0	0	0	0	0	0
013.21 - 013.25	605.477	13.213	0.07	2738860	1746610	0	0	0	0	0	0	0	0	0	0
013.35 - 013.38	605.511	13.38	0.06	863397	1157981	0	0	0	0	0	0	0	0	0	0
006.05 - 006.08	606.029	6.08	0.44	0	0	0	845212	0	0	0	0	0	0	0	0
012.66 - 012.72	606.487	12.684	3.6e-05	0	0	0	0	0	0	0	0	0	4003640	6847054	4996833
006.01 - 006.09	607.022	6.053	0.44	0	0	0	1321037	0	0	0	0	0	0	0	0
009.94 - 009.96	607.071	9.947	0.44	665984	0	0	0	0	0	0	0	0	0	0	0
008.18 - 008.27	607.339	8.253	0.002	0	0	0	0	0	0	0	0	0	2060288	1089536	3100628
009.82 - 009.85	607.385	9.827	0.44	2018545	0	0	0	0	0	0	0	0	0	0	0
011.16 - 011.21	607.423	11.187	9.3e-05	5046172	3280935	6293968	0	0	0	0	0	0	0	0	0
012.65 - 012.69	607.491	12.673	0.00026	989150	0	0	0	0	0	0	0	0	2185167	3607228	4109763
009.16 - 009.21	608.254	9.2	6.5e-08	0	0	0	0	0	0	1731703	2040967	1622588	0	0	0
012.81 - 012.89	608.504	12.844	4.6e-06	6881820	2002679	0	2293770	0	1347086	0	0	0	34848251	34496212	25810122
009.94 - 009.97	609.096	9.951	0.00018	2735516	3202279	1555420	0	0	0	0	0	0	0	0	0
010.14 - 010.29	609.105	10.222	1.1e-10	116593616	106787442	105896820	0	0	0	0	0	0	0	0	0
009.74 - 009.96	609.106	9.836	5.3e-07	20656241	21727462	15966530	0	0	0	0	0	0	0	0	0
010.00 - 010.01	609.105	10	0.44	0	0	909034	0	0	0	0	0	0	0	0	0
010.45 - 010.50	609.109	10.476	0.00077	943724	1830912	2364187	0	0	0	0	0	0	0	0	0
009.27 - 009.33	609.362	9.32	0.44	0	0	1794033	0	0	0	0	0	0	0	0	0
013.02 - 013.08	610.518	13.04	1.7e-05	5221469	3973537	1554174	0	0	0	0	0	0	11477676	10512326	8585540
010.45 - 010.50	611.097	10.467	0.056	0	1157939	1422218	0	0	0	0	0	0	0	0	0
010.33 - 010.34	611.115	10.333	0.44	0	1394124	0	0	0	0	0	0	0	0	0	0
008.82 - 009.61	611.375	9.536	3.7e-07	20742959	19807428	21344135	0	0	0	5497174	6525872	8419245	18530870	15368199	14241567
011.37 - 011.43	611.538	11.387	4.9e-08	1918919	1633248	1539419	0	0	0	0	0	0	0	0	0
009.75 - 009.94	612.102	9.84	0.058	3339477	4296046	0	0	0	0	0	0	0	0	0	0
010.16 - 010.27	612.107	10.222	4.3e-09	28845363	25830146	24430890	0	0	0	0	0	0	0	0	0
009.75 - 009.93	612.12	9.88	0.44	0	0	3669651	0	0	0	0	0	0	0	0	0
011.74 - 011.78	612.379	11.764	0.00039	0	0	0	0	0	0	1865450	1233318	2692189	0	0	0
011.02 - 011.05	612.417	11.027	0.44	974463	0	0	0	0	0	0	0	0	0	0	0
013.29 - 013.32	612.526	13.287	0.055	0	0	0	0	0	0	0	0	0	1816686	1519086	0
009.77 - 009.93	613.102	9.844	3.9e-06	3030917	2718100	2004689	0	0	0	0	0	0	0	0	0
011.11 - 011.14	613.444	11.133	0.59	0	0	0	0	0	0	973640	0	0	794867	0	0
012.92 - 012.98	613.481	12.964	0.00065	6978763	3819014	1193768	13753973	9597234	9487091	0	859834	0	10868024	17397360	18469008
012.34 - 012.38	613.489	12.357	0.12	0	0	0	1524173	0	1770474	0	0	0	0	1464866	1162417
013.00 - 013.03	613.495	13	0.44	0	0	0	0	0	0	0	0	0	0	0	4827662
010.17 - 010.26	614.104	10.218	1.8e-07	4902912	4288963	3723240	0	0	0	0	0	0	0	0	0
004.51 - 004.67	615.351	4.649	0.0022	0	0	0	0	0	0	2058265	1028000	866762	0	0	0
004.71 - 004.81	615.354	4.767	0.0095	0	0	0	0	0	0	2590209	662153	2035477	0	645932	0
004.82 - 004.85	615.364	4.853	0.44	0	0	0	0	0	0	1941897	0	0	0	0	0
004.74 - 004.78	615.368	4.747	0.44	0	0	0	0	0	0	0	1366579	0	0	0	0
011.00 - 011.06	615.423	11.022	9.5e-06	2780880	1823569	2019912	0	0	0	0	0	0	0	0	0
012.82 - 012.85	615.497	12.837	0.017	0	0	0	3059649	1383326	1555682	0	0	0	1791773	0	1490050
012.22 - 012.30	615.499	12.26	0.00098	0	0	0	4121147	1821745	2666859	0	0	0	1347834	2111099	1964823
013.09 - 013.21	615.497	13.153	3.6e-05	34009034	22598718	21217269	238506198	167445470	170718030	10228855	7531776	6193001	93964511	108725084	68619407
013.22 - 013.24	615.495	13.24	0.44	0	1424246	0	0	0	0	0	0	0	0	0	0
012.61 - 012.69	615.511	12.647	0.57	1469953	0	0	0	0	0	0	0	0	0	2695814	0
012.98 - 013.06	617.515	13.012	0.039	2652393	882816	0	6155875	4481625	2068776	0	919291	0	3184727	5054587	1847296
013.33 - 013.42	617.51	13.379	0.0039	1301480	1619947	1389447	12008689	5188425	6416577	0	0	0	5983505	6328956	3862049
008.81 - 008.90	618.215	8.853	7.7e-05	0	0	0	0	0	0	0	0	0	7708820	4617509	4812810
009.00 - 009.09	618.215	9.036	1.3e-05	0	0	0	0	0	0	0	0	0	5430467	3704723	3634159
007.18 - 007.25	618.3	7.2	9e-05	0	0	0	0	0	0	9916160	7340205	10834723	0	4101760	1402880
013.16 - 013.17	618.513	13.173	0.44	0	0	0	0	0	2854577	0	0	0	0	0	0
007.12 - 007.25	618.798	7.204	3.2e-06	0	0	0	0	0	0	7014568	6013040	8676241	1740800	1220608	1411072
005.98 - 006.05	619.154	6.027	7.8e-12	1682590	1600520	1728240	0	0	0	0	0	0	0	0	0
008.14 - 008.25	619.246	8.204	0.0002	0	0	0	0	0	0	0	0	0	13605089	16242767	7772569
008.57 - 008.65	619.247	8.604	1.9e-06	0	0	0	0	0	0	0	0	0	2218458	1709886	1572443
007.05 - 007.08	619.293	7.098	0.16	1425833	1157784	0	0	0	0	0	0	0	0	976896	0
010.64 - 010.73	619.421	10.687	1.3e-07	8557990	7445252	9415783	0	0	0	0	0	0	0	859083	0
010.85 - 010.96	619.422	10.911	8e-08	8331622	7616176	9699290	0	0	0	0	0	0	0	0	0
013.34 - 013.40	619.492	13.373	1.2e-08	2014603	2040477	1705861	0	0	0	0	0	0	0	0	0
009.74 - 009.75	620.23	9.751	5.9e-07	0	0	0	0	0	0	0	0	0	1146873	927632	846379
009.42 - 009.51	620.231	9.467	6.3e-15	0	0	0	0	0	0	0	0	0	7024942	7135979	7251953
008.17 - 008.24	620.254	8.204	8.1e-05	0	0	0	0	0	0	0	0	0	6492008	4212059	3749964
010.65 - 010.72	620.429	10.684	2.5e-09	2485142	2689553	2915107	0	0	0	0	0	0	0	0	0
010.92 - 010.97	621.078	10.947	0.44	0	0	3737600	0	0	0	0	0	0	0	0	0
010.05 - 010.14	621.085	10.098	3.1e-05	2338694	1945017	1340670	0	0	0	0	0	0	0	0	0
010.38 - 010.51	621.087	10.444	1.4e-07	6012783	6011852	4731863	0	0	0	0	0	0	0	0	0
010.62 - 010.73	621.087	10.68	4e-07	4469840	3906201	3287827	0	0	0	0	0	0	0	0	0
010.26 - 010.35	621.088	10.293	3.3e-07	2855414	3591741	2760725	0	0	0	0	0	0	0	0	0
010.93 - 010.96	621.093	10.947	0.076	0	1323656	2223423	0	0	0	0	0	0	0	0	0
007.09 - 007.12	621.286	7.107	0.59	2645519	0	0	0	0	0	0	0	0	3485187	0	0
007.65 - 007.67	621.293	7.653	0.44	0	0	0	0	0	0	0	0	1051449	0	0	0
007.01 - 007.33	621.304	7.209	1.2e-08	9458308	9886731	20544895	0	0	0	102714131	97432670	97616422	49506388	59649195	57631695
011.37 - 011.41	621.434	11.387	1.3e-05	2126782	1308005	1717824	0	0	0	0	0	0	0	0	0
011.24 - 011.25	621.436	11.24	0.44	730638	0	0	0	0	0	0	0	0	0	0	0
007.62 - 007.70	622.292	7.653	3.6e-06	0	0	0	0	0	0	3625977	2614409	3598283	1212464	1550596	1080795
007.49 - 007.51	622.308	7.52	0.052	0	0	0	0	0	0	917361	0	902948	0	0	0
007.40 - 007.41	622.309	7.4	0.44	0	0	0	0	0	0	0	0	0	0	1857741	0
007.50 - 007.61	622.321	7.507	0.44	0	0	0	0	0	0	1274399	0	0	0	0	0
010.27 - 010.33	623.083	10.289	4e-10	2892979	2547654	2719914	0	0	0	0	0	0	0	0	0
009.32 - 009.34	623.327	9.32	0.44	0	0	0	0	0	0	0	0	0	3161434	0	0
009.29 - 009.34	623.338	9.333	0.44	0	0	0	0	0	0	0	0	0	0	0	4514148
010.94 - 010.98	623.415	10.96	3.2e-06	2427336	1960619	2929365	0	0	0	0	0	0	0	0	0
010.78 - 010.85	623.41	10.853	0.44	0	0	1410391	0	0	0	0	0	0	0	0	0
010.83 - 010.85	623.421	10.853	0.44	966499	0	0	0	0	0	0	0	0	0	0	0
010.66 - 010.67	624.08	10.68	0.44	0	0	777536	0	0	0	0	0	0	0	0	0
010.43 - 010.48	624.083	10.462	1.4e-05	1830912	1517568	1113036	0	0	0	0	0	0	0	0	0
010.09 - 010.10	624.089	10.107	0.052	944241	1018992	0	0	0	0	0	0	0	0	0	0
010.65 - 010.67	624.095	10.68	0.44	1409555	0	0	0	0	0	0	0	0	0	0	0
009.81 - 009.83	625.074	9.849	7.4e-07	1367070	1106324	997034	0	0	0	0	0	0	0	0	0
010.17 - 010.30	625.079	10.218	1.6e-09	5561782	4804161	5036753	0	0	0	0	0	0	0	0	0
010.08 - 010.11	625.091	10.1	0.053	883127	800042	0	0	0	0	0	0	0	0	0	0
010.43 - 010.49	625.091	10.453	0.44	2116400	0	0	0	0	0	0	0	0	0	0	0
009.74 - 009.88	625.39	9.828	0.00026	6315817	6035324	3879396	0	0	0	0	1168320	1284107	2170069	3430794	1921458
011.49 - 011.58	625.553	11.529	8.2e-10	3802028	4305299	4293314	0	0	0	0	0	0	0	0	0
009.78 - 009.82	626.391	9.813	0.001	2451458	2848548	1937894	0	0	0	0	0	0	1692895	1288606	0
011.90 - 011.93	626.392	11.92	0.44	0	0	0	0	0	0	0	0	924401	0	0	0
009.86 - 009.90	627.259	9.893	0.00025	0	0	0	0	0	0	1022296	1724118	2190467	0	0	0
010.17 - 010.19	627.334	10.173	0.052	0	0	0	712974	0	755494	0	0	0	0	0	0
009.10 - 009.40	627.366	9.311	1.6e-08	4750233	4726036	5618055	0	0	0	0	0	0	0	0	0
009.43 - 009.46	627.366	9.436	1.3e-06	1521675	1120090	1578649	0	0	0	0	0	0	0	0	0
008.93 - 008.98	627.367	8.96	0.44	0	0	1040291	0	0	0	0	0	0	0	0	0
009.05 - 009.06	627.367	9.053	0.44	0	0	895679	0	0	0	0	0	0	0	0	0
008.86 - 008.93	627.388	8.893	0.0037	0	0	0	0	0	0	695349	1728852	2385958	0	0	0
011.13 - 011.14	627.432	11.133	0.11	0	0	0	1123306	0	1179305	632970	0	0	0	0	0
012.33 - 012.35	627.461	12.338	0.13	0	0	0	1366142	0	936501	0	0	0	0	652645	0
010.19 - 010.22	628.081	10.227	0.44	0	0	805414	0	0	0	0	0	0	0	0	0
008.88 - 008.90	628.379	8.907	0.44	0	0	0	0	0	0	0	0	1266092	0	0	0
009.93 - 009.98	629.049	9.956	6.9e-09	1595322	1583728	1352075	0	0	0	0	0	0	0	0	0
007.54 - 007.58	629.095	7.547	0.44	0	0	0	0	0	0	0	0	0	0	0	718570
009.67 - 009.69	629.374	9.68	0.44	791136	0	0	0	0	0	0	0	0	0	0	0
008.80 - 009.17	629.384	8.979	3.1e-06	14340522	14594359	15006652	0	0	0	4499479	7748522	7101074	7791377	11099711	9194496
009.35 - 009.61	629.384	9.539	7.6e-06	38480751	33293390	35661547	0	0	0	9194759	16432610	16243712	31469203	40572440	29694681
010.22 - 010.24	629.387	10.227	0.44	0	0	0	0	0	0	0	0	0	0	0	831737
009.18 - 009.26	629.401	9.211	0.072	0	13157643	14048447	0	0	0	8650831	10153600	9682736	5560182	0	5357515
009.33 - 009.34	629.399	9.347	0.44	0	0	0	0	0	0	0	0	0	0	5091002	0
011.24 - 011.25	629.433	11.253	0.44	830119	0	0	0	0	0	0	0	0	0	0	0
012.37 - 012.54	629.476	12.445	0.00053	1405934	1317964	884322	13102668	7160646	11336363	714773	0	828367	4948747	9409372	8380159
012.21 - 012.32	629.476	12.271	0.0085	0	0	0	7926112	2565281	3969219	0	0	0	1116070	1365617	809908
013.30 - 013.34	629.503	13.32	0.44	0	0	0	826225	0	0	0	0	0	0	0	0
012.74 - 012.83	629.525	12.773	0.44	2607980	925363	1050168	0	0	0	0	0	0	0	5860801	0
007.18 - 007.20	630.284	7.204	1.2e-05	0	0	0	0	0	0	765952	876544	1196032	0	0	0
006.49 - 006.51	630.316	6.513	0.052	699378	0	735110	0	0	0	0	0	0	0	0	0
007.17 - 007.18	630.783	7.193	0.052	0	0	0	0	0	0	667648	0	667648	0	0	0
009.93 - 009.98	631.05	9.956	2.4e-06	1582781	1630567	1128145	0	0	0	0	0	0	0	0	0
007.21 - 007.22	631.266	7.213	0.44	0	0	0	0	0	0	0	0	1191936	0	0	0
009.50 - 009.57	631.395	9.545	1e-05	3657180	4037718	4090753	0	0	0	0	1572426	0	4345041	3850791	3745696
013.13 - 013.18	631.468	13.169	7.4e-06	0	0	0	3833547	4157288	2661746	0	0	0	0	0	0
012.59 - 012.67	631.49	12.629	0.011	1471187	0	0	3174981	1500636	7376255	0	0	0	5753676	4298935	8302302
012.33 - 012.41	632.496	12.371	0.0013	0	0	0	15581522	6631886	9995002	0	0	0	2701512	3407621	4037970
008.96 - 009.03	633.264	8.996	1.2e-05	0	0	0	0	0	0	0	0	0	4854006	3961973	2991840
010.85 - 010.97	633.437	10.907	4.1e-08	22867801	20862499	24972981	0	0	0	0	0	0	1173787	3637923	927242
011.13 - 011.18	633.441	11.16	0.064	1146687	0	1666945	0	0	0	0	0	0	0	0	0
011.03 - 011.05	633.447	11.04	0.44	1162042	0	0	0	0	0	0	0	0	0	0	0
013.43 - 013.59	633.507	13.529	0.022	5278691	1223609	2221759	0	0	0	0	0	0	0	0	0
010.14 - 010.19	634.246	10.173	1.3e-07	0	0	0	0	0	0	0	0	0	1323227	1565904	1725179
010.26 - 010.41	634.249	10.364	2.3e-08	0	0	0	0	0	0	0	0	0	2398330	2030461	2491760
007.05 - 007.10	635.205	7.107	0.44	0	0	0	0	0	0	0	0	0	1925299	0	0
007.05 - 007.10	635.218	7.087	0.15	0	0	0	0	0	0	0	659456	1536000	0	1544192	1427456
010.30 - 010.35	635.413	10.333	0.00045	1356476	1680234	2789022	0	0	0	0	0	0	0	0	0
012.65 - 012.69	635.465	12.669	0.0053	0	0	0	6168568	2352334	2417513	0	0	0	2884016	4457989	3242165
007.09 - 007.14	637.212	7.07	0.13	0	0	0	0	0	0	1431552	1114112	0	1083392	0	768000
010.42 - 010.50	637.428	10.469	2.2e-05	26610195	21871279	34895075	0	0	0	0	0	0	0	4412836	968072
011.10 - 011.21	637.429	11.153	0.00053	3899671	3284949	5371952	0	0	0	0	0	0	0	2031244	0
010.66 - 010.72	637.43	10.684	7.3e-06	4499887	2942759	4407422	0	0	0	0	0	0	0	0	0
010.89 - 010.97	637.435	10.907	7.9e-07	3411048	2472033	2777088	0	0	0	0	0	0	0	0	0
011.01 - 011.05	637.441	11.013	0.44	0	0	788679	0	0	0	0	0	0	0	0	0
012.78 - 012.88	637.48	12.832	0.00083	9713813	3098434	1260605	87041319	46197572	37121129	0	1351766	1011122	55413599	73493228	64107556
005.54 - 005.62	638.285	5.587	8.7e-07	1518348	1235384	1736352	0	0	0	0	0	0	0	0	0
012.94 - 013.06	639.498	13.01	2.5e-05	92696269	56950753	20129440	269519625	229491265	192458345	9053365	25845936	6971387	195124144	210237472	188570212
011.62 - 011.69	639.568	11.653	1.8e-08	3989356	3263257	3802044	0	0	0	0	0	0	0	0	0
008.82 - 008.89	640.192	8.853	2e-07	0	0	0	0	0	0	0	0	0	2322018	1753527	2044064
009.01 - 009.06	640.195	9.033	0.09	0	0	0	0	0	0	0	0	0	2121933	0	1104736
004.74 - 004.98	640.253	4.778	8.8e-06	1628416	1075250	1181555	0	0	0	0	0	0	0	0	0
009.61 - 009.64	641.372	9.613	0.44	0	1091667	0	0	0	0	0	0	0	0	0	0
009.59 - 009.61	641.385	9.627	2.7e-05	1976178	1180233	1457643	0	0	0	0	0	0	0	0	0
009.62 - 009.66	641.393	9.64	0.44	1304376	0	0	0	0	0	0	0	0	0	0	0
013.17 - 013.26	641.511	13.218	3.6e-05	33133015	19037125	23538738	109289789	79471395	77174571	13044375	8093630	5615129	95143074	93948827	74650509
009.74 - 009.77	642.213	9.76	2.4e-11	0	0	0	0	0	0	0	0	0	2497524	2285090	2373992
009.43 - 009.50	642.213	9.48	0.00021	0	0	0	0	0	0	0	0	0	12269713	5967003	11495073
009.74 - 009.78	642.352	9.76	0.081	0	0	0	0	0	0	1665773	0	946362	0	0	0
012.98 - 013.03	642.503	13.008	0.0026	1551054	0	0	3995689	4986346	2267472	0	0	0	4320515	4098326	2271232
010.37 - 010.48	643.069	10.436	1.3e-07	94064348	107591115	82638685	0	0	0	0	0	0	0	0	0
010.26 - 010.34	643.067	10.293	2.2e-09	7185743	8148029	8344469	0	0	0	0	0	0	0	0	0
010.03 - 010.14	643.067	10.098	0.00023	13517246	10602369	6394305	0	0	0	0	0	0	0	0	0
010.61 - 010.75	643.068	10.671	2.2e-12	17245277	16498556	17612649	0	0	0	0	0	0	0	0	0
009.75 - 009.77	643.385	9.782	6.4e-09	0	0	0	0	0	0	1128935	1304116	1111931	0	0	0
009.29 - 009.35	643.398	9.335	0.00022	1703732	2492840	2446611	0	0	0	988051	1551253	1635268	0	0	774360
009.64 - 009.89	643.399	9.828	8e-05	14372344	11111248	10081312	0	0	0	1528597	3080079	3163813	5191361	7783945	3960080
013.41 - 013.56	643.525	13.485	0.0012	1848465	0	1951320	16549842	9255271	9094868	0	0	0	9804240	10570533	5918915
012.89 - 012.94	643.535	12.913	0.28	3599955	1151810	699907	0	0	0	0	0	0	0	3398238	0
013.19 - 013.22	644.534	13.2	0.44	0	0	0	1429504	0	0	0	0	0	0	0	0
008.32 - 008.35	644.803	8.313	0.053	0	0	0	0	0	0	0	736882	843258	0	0	0
007.01 - 007.21	645.242	7.096	0.00044	1262152	1955649	2603669	0	0	0	2833923	1748992	2390016	2367488	2809171	3111438
007.10 - 007.24	645.258	7.107	0.44	0	0	0	0	0	0	0	0	0	2409318	0	0
009.26 - 009.38	645.383	9.32	6e-07	6073328	7472479	7587717	0	0	0	0	0	0	0	0	1245961
009.42 - 009.48	645.379	9.431	3.3e-10	1905407	1706998	1904162	0	0	0	0	0	0	0	0	0
009.57 - 009.61	645.39	9.56	0.093	659456	0	1298432	0	0	0	0	0	0	0	0	0
007.92 - 007.98	645.394	7.96	9.8e-07	1133951	1412632	1602563	0	0	0	0	0	0	0	0	0
010.66 - 010.67	645.413	10.68	0.44	983909	0	0	0	0	0	0	0	0	0	0	0
012.16 - 012.30	645.472	12.191	0.0021	0	0	0	3196308	1239832	1794822	0	0	0	0	0	0
012.06 - 012.08	645.466	12.08	0.44	0	0	0	1088810	0	0	0	0	0	0	0	0
013.70 - 013.77	645.541	13.74	0.57	0	0	0	1490110	0	0	0	0	0	0	874332	0
013.73 - 013.74	645.553	13.747	0.6	1080148	0	0	0	1074425	0	0	0	0	0	0	0
010.27 - 010.32	646.065	10.307	0.054	2248954	0	2665942	0	0	0	0	0	0	0	0	0
010.61 - 010.73	646.068	10.676	1.6e-08	6082941	5166200	6265129	0	0	0	0	0	0	0	0	0
010.05 - 010.14	646.067	10.093	4.2e-05	4202183	4092201	2424685	0	0	0	0	0	0	0	0	0
010.37 - 010.48	646.069	10.436	1.7e-09	31649580	31629558	27640121	0	0	0	0	0	0	0	0	0
009.86 - 009.88	646.172	9.88	0.44	970080	0	0	0	0	0	0	0	0	0	0	0
010.03 - 010.14	647.061	10.093	3.4e-05	4701266	4454028	2727365	0	0	0	0	0	0	0	0	0
010.26 - 010.48	647.065	10.436	1.6e-06	38755747	43602282	30198968	0	0	0	0	0	0	0	0	0
010.62 - 010.73	647.066	10.676	1.8e-09	7290368	6341812	6478397	0	0	0	0	0	0	0	0	0
007.13 - 007.16	647.228	7.113	0.14	0	0	0	0	0	0	0	0	0	0	770048	2149478
008.77 - 009.61	647.395	9.538	1.2e-06	34886214	41332615	35891241	0	0	0	9207246	15721313	18277761	30716873	33245707	32899630
011.10 - 011.19	647.452	11.15	9.4e-05	10002480	5478853	8999703	0	0	0	0	0	0	0	1326922	0
012.05 - 012.21	647.485	12.147	0.043	0	0	0	8447308	2212036	2564355	0	0	0	759214	923298	706135
012.26 - 012.29	647.488	12.267	0.44	0	0	0	1264994	0	0	0	0	0	0	0	0
013.59 - 013.75	647.52	13.643	1.3e-06	14290932	11912209	10388144	0	0	0	0	0	0	0	1484785	1136931
011.00 - 011.05	648.261	11.027	2.5e-05	0	0	0	0	0	0	0	0	0	793640	1340450	1259375
010.65 - 010.67	649.06	10.667	0.079	1207423	696190	0	0	0	0	0	0	0	0	0	0
010.40 - 010.46	649.062	10.436	1.6e-05	5958580	5866230	3718944	0	0	0	0	0	0	0	0	0
008.69 - 008.70	649.22	8.7	0.052	0	0	0	0	0	0	0	0	0	802933	802784	0
010.58 - 010.69	649.429	10.608	2.4e-05	5788053	3973646	5680937	0	0	0	0	0	0	0	1523433	1012465
009.97 - 010.00	649.427	9.987	0.44	0	0	988917	0	0	0	0	0	0	0	0	0
011.17 - 011.21	649.433	11.187	0.0014	2689672	1180810	3327026	0	0	0	0	0	0	0	0	0
012.06 - 012.09	649.461	12.067	0.44	0	0	0	697575	0	0	0	0	0	0	0	0
007.44 - 007.49	651.218	7.47	0.014	1488104	1415080	1948218	0	0	0	1686652	0	0	0	0	0
010.88 - 010.97	651.446	10.903	6.8e-06	6501849	4353394	6043415	0	0	0	0	0	0	0	774013	0
011.30 - 011.40	651.444	11.343	0.00062	5624769	3627734	3694567	0	0	0	0	0	0	0	2142894	0
010.69 - 010.78	651.445	10.741	3.3e-06	22866098	20035132	27711256	0	0	0	0	0	0	0	4680978	1178478
010.86 - 010.88	651.454	10.88	0.44	0	3926272	0	0	0	0	0	0	0	0	0	0
012.14 - 012.27	651.459	12.221	0.041	700920	0	0	7730918	2297019	2537373	0	0	0	1617755	3716664	2248565
011.97 - 012.01	651.462	11.987	0.44	0	0	0	879125	0	0	0	0	0	0	0	0
005.18 - 005.22	652.278	5.2	0.44	1336869	0	0	0	0	0	0	0	0	0	0	0
010.70 - 010.77	653.433	10.738	0.00011	4609069	4308981	7453393	0	0	0	0	0	0	0	0	0
012.81 - 012.85	653.456	12.84	0.12	0	0	0	3369630	1444537	0	0	0	0	0	0	0
012.27 - 012.42	653.475	12.352	0.0044	3303753	2960012	2115401	43359070	16602298	27987379	1630179	2003964	2128101	16792978	31344224	21546871
013.14 - 013.21	653.477	13.147	0.44	1651405	0	0	0	0	0	0	0	0	0	0	0
005.08 - 005.34	654.271	5.196	2e-05	16163959	9658096	12852784	0	0	0	0	0	0	0	0	0
012.08 - 012.19	654.479	12.144	0.051	0	0	0	5187367	1534157	1322460	0	0	0	1412414	1588912	835828
010.92 - 010.94	655.047	10.893	1.8e-05	1796660	2533426	1599584	0	0	0	0	0	0	0	0	0
005.34 - 005.40	655.265	5.347	0.44	1427979	0	0	0	0	0	0	0	0	0	0	0
010.64 - 010.72	655.439	10.671	2.1e-10	5134270	4747246	5330794	0	0	0	0	0	0	0	0	0
012.98 - 013.05	655.467	13.011	6e-06	1468740	0	0	6482771	5245397	4983146	0	0	0	4431320	4076575	4084390
012.48 - 012.56	655.491	12.508	0.0012	5177759	1955486	1485303	22880628	8123661	27537478	1316995	1106211	1254020	22205459	27199548	25256729
012.10 - 012.32	655.491	12.256	0.015	2650435	2400690	1658522	58490500	23172390	24052127	819697	982490	1130961	10074574	14951275	0
008.29 - 008.37	655.795	8.347	1.2e-05	0	0	0	0	0	0	1407630	2276387	2056746	0	0	0
010.27 - 010.42	656.226	10.373	1.9e-08	0	0	0	0	0	0	0	0	0	15480155	18961328	18098983
010.14 - 010.19	656.226	10.173	7.3e-09	0	0	0	0	0	0	0	0	0	1148600	1226054	1373575
008.29 - 008.37	656.298	8.347	0.00036	0	0	0	0	0	0	1120492	1390041	2261910	0	0	0
011.16 - 011.18	656.315	11.18	0.063	0	0	0	0	0	0	0	0	0	739047	0	1047324
010.65 - 010.69	656.444	10.667	7.9e-09	1885776	1573290	1804094	0	0	0	0	0	0	0	0	0
012.35 - 012.41	656.491	12.393	0.58	0	0	0	1559613	0	0	0	0	0	1032056	0	0
010.83 - 010.89	657.045	10.867	1.7e-08	2392900	2053195	1983815	0	0	0	0	0	0	0	0	0
012.21 - 012.45	657.505	12.41	0.00018	851254	965362	0	11445070	5344722	8849132	0	0	0	7785652	9855210	8428459
013.46 - 013.54	657.507	13.491	0.00091	0	0	0	5061008	2912194	2790675	0	0	0	1060078	1356964	0
012.54 - 012.56	658.507	12.54	0.6	0	0	0	810725	0	0	0	0	0	0	814943	0
012.62 - 012.73	658.508	12.675	0.0025	0	0	0	1217740	0	2905476	0	0	0	3017305	4991005	3413044
010.38 - 010.46	659.039	10.431	3e-07	5457035	6156239	4577862	0	0	0	0	0	0	0	0	0
010.93 - 010.96	659.044	10.916	2.2e-06	826262	1202305	972800	0	0	0	0	0	0	0	0	0
010.08 - 010.10	659.041	10.08	0.44	987384	0	0	0	0	0	0	0	0	0	0	0
010.86 - 010.88	659.043	10.867	0.44	0	684315	0	0	0	0	0	0	0	0	0	0
010.65 - 010.67	659.047	10.653	0.44	0	707249	0	0	0	0	0	0	0	0	0	0
009.59 - 009.64	659.286	9.613	2.3e-06	0	0	0	0	0	0	2106685	3034730	2956094	0	0	0
009.57 - 009.67	659.395	9.613	0.13	0	1463330	3774058	0	0	0	0	0	0	0	0	0
009.59 - 009.66	659.406	9.627	0.44	2130656	0	0	0	0	0	0	0	0	0	0	0
010.89 - 010.92	659.41	10.92	0.44	3804273	0	0	0	0	0	0	0	0	0	0	0
013.54 - 013.57	659.507	13.547	0.44	0	0	1059807	0	0	0	0	0	0	0	0	0
012.50 - 012.66	659.518	12.619	0.027	836965	0	0	0	0	2283014	0	0	0	2332576	1829795	2221969
012.89 - 012.92	659.52	12.904	9.7e-09	0	0	0	1673608	1623870	1403652	0	0	0	1660589	1635756	1833744
013.51 - 013.66	659.523	13.609	0.00014	2644968	1467977	1649231	0	0	0	0	0	0	0	0	0
012.49 - 012.50	659.524	12.487	0.054	0	0	0	0	0	0	0	0	0	0	1145023	1351200
012.78 - 012.82	659.526	12.8	0.44	0	0	0	0	0	0	0	0	0	0	2064012	0
012.90 - 012.93	659.53	12.907	0.44	0	0	0	0	0	0	0	0	0	1877559	0	0
007.73 - 007.82	660.306	7.807	0.12	0	0	0	0	0	0	2560191	1079625	0	0	0	0
007.78 - 007.82	660.81	7.813	0.081	0	0	0	0	0	0	3008115	0	1697974	0	0	0
010.65 - 010.66	661.035	10.667	0.44	1025520	0	0	0	0	0	0	0	0	0	0	0
010.38 - 010.46	661.038	10.436	0.00029	4369857	7666842	4170554	0	0	0	0	0	0	0	0	0
010.08 - 010.11	661.04	10.087	0.052	923159	956660	0	0	0	0	0	0	0	0	0	0
009.42 - 009.45	661.404	9.433	0.075	0	871650	1455264	0	0	0	0	0	0	0	0	0
009.27 - 009.42	661.409	9.329	0.0096	2746665	1785193	2250476	0	0	0	0	2226298	1367891	0	705908	0
009.65 - 009.89	661.409	9.83	2.5e-05	13281220	12940764	10622853	0	0	0	1431433	2969011	3919782	5685562	8323960	4467870
009.34 - 009.35	661.422	9.347	0.44	0	0	0	0	0	0	0	0	0	0	0	1265988
009.69 - 009.72	661.423	9.707	0.44	0	0	0	0	0	0	0	0	1065498	0	0	0
013.74 - 013.92	661.539	13.837	0.0046	27513717	13590036	9943125	0	0	0	0	0	0	0	1227933	0
009.29 - 009.32	662.397	9.293	0.44	0	902249	0	0	0	0	0	0	0	0	0	0
007.93 - 007.97	663.312	7.96	0.44	0	0	0	0	0	0	0	0	0	0	2603237	0
006.17 - 006.25	663.316	6.189	0.00092	0	0	0	0	0	0	1235282	995432	1053504	0	711317	772205
007.66 - 007.89	663.318	7.813	3.9e-07	0	0	0	0	0	0	82237655	65957947	68374733	15655300	26472918	20237388
009.29 - 009.32	663.39	9.316	6.5e-08	5616447	6108434	4794188	0	0	0	0	0	0	0	0	0
009.02 - 009.08	663.392	9.067	0.052	0	1416157	1494713	0	0	0	0	0	0	0	0	0
009.09 - 009.16	663.393	9.16	0.44	0	0	2044395	0	0	0	0	0	0	0	0	0
009.38 - 009.45	663.394	9.427	0.44	1537308	0	0	0	0	0	0	0	0	0	0	0
010.66 - 010.83	663.409	10.787	1.3e-10	6115929	6713536	6103262	0	0	0	0	0	0	0	0	0
012.86 - 012.90	663.457	12.878	0.00086	1598226	0	0	4961668	4490614	2648666	0	0	0	4867243	3414321	3078730
011.65 - 011.66	663.484	11.653	0.44	0	0	0	696366	0	0	0	0	0	0	0	0
008.30 - 008.37	663.777	8.333	0.0031	0	0	0	0	0	0	936396	1725173	2820499	0	0	0
008.32 - 008.37	664.282	8.351	0.0044	0	0	0	0	0	0	883074	1316442	2552752	0	0	0
009.26 - 009.29	664.404	9.293	0.44	0	1750318	0	0	0	0	0	0	0	0	0	0
008.32 - 008.35	664.773	8.333	0.44	0	0	0	0	0	0	0	0	989475	0	0	0
008.83 - 009.61	665.403	9.535	1.2e-07	20099833	18781630	20470326	0	0	0	6322701	9730905	10223897	18740620	18812362	17638391
009.65 - 009.67	665.411	9.68	0.44	0	707900	0	0	0	0	0	0	0	0	0	0
011.50 - 011.57	665.459	11.527	0.0013	3511167	2056471	2599130	0	0	0	0	0	0	0	1585385	0
011.11 - 011.17	665.461	11.156	0.0003	2510824	1225028	2621665	0	0	0	0	0	0	0	0	0
011.64 - 011.75	665.497	11.676	0.0022	0	0	0	4406617	2182538	1866000	0	0	0	0	0	0
007.78 - 007.81	666.334	7.813	0.44	0	0	0	0	0	0	999306	0	0	0	0	0
009.40 - 009.43	666.419	9.413	0.44	0	0	0	0	0	0	0	0	0	1101205	0	0
009.49 - 009.58	666.419	9.547	0.44	0	0	0	0	0	0	0	0	4282850	0	0	0
008.29 - 008.38	666.784	8.333	0.00083	0	0	0	0	0	0	1675333	3078463	4197434	0	0	0
008.29 - 008.38	667.288	8.338	5.4e-05	0	0	0	0	0	0	1728281	2706702	3157639	0	0	0
010.46 - 010.49	667.403	10.46	0.078	1685166	0	985566	0	0	0	0	0	0	0	0	0
010.57 - 010.62	667.403	10.6	2e-06	1226152	997264	1456513	0	0	0	0	0	0	0	0	0
010.33 - 010.35	667.407	10.333	0.44	0	0	836752	0	0	0	0	0	0	0	0	0
010.94 - 011.02	667.44	10.98	5.8e-05	8320206	6291484	11147233	0	0	0	0	0	0	0	767971	0
011.62 - 011.72	667.46	11.653	0.016	882767	0	0	1106596	716451	752962	0	0	0	0	0	0
013.30 - 013.38	667.492	13.327	1.7e-05	5018659	5502392	7618620	0	0	0	0	0	0	813415	1514948	996559
012.33 - 012.41	669.438	12.373	0.44	0	0	0	1777677	0	0	0	0	0	0	0	0
010.90 - 010.97	669.458	10.92	0.00024	1744896	2899101	3715951	0	0	0	0	0	0	0	0	0
012.34 - 012.37	669.457	12.347	0.44	0	0	0	0	0	0	0	0	0	0	716555	0
012.03 - 012.21	669.469	12.061	0.13	872435	756776	778561	3809250	1192350	1779066	1221602	792316	1521063	1859161	2024915	1704281
011.38 - 011.41	669.469	11.393	0.055	0	0	0	792295	0	650364	0	0	0	0	0	0
011.72 - 011.97	669.472	11.843	0.0008	0	0	0	1823818	1298706	1294630	0	0	0	771852	936547	0
011.51 - 011.67	669.473	11.573	0.00014	0	0	0	2290892	1315632	1379273	0	0	0	0	0	0
011.00 - 011.06	670.243	11.031	3.4e-07	0	0	0	0	0	0	0	0	0	1079486	1456180	1333022
010.78 - 010.80	671.454	10.8	0.44	0	0	0	0	0	833448	0	0	0	0	0	0
012.50 - 012.53	671.468	12.52	0.44	0	0	0	1538926	0	0	0	0	0	0	0	0
012.21 - 012.32	671.481	12.241	0.31	1642583	1572202	1504992	5642481	1900958	1596806	1520142	1502354	1943051	1107329	1607286	1160789
011.90 - 012.17	671.486	12.027	0.00064	977803	912784	918475	5453194	3455435	3584319	984835	847706	1015140	2169673	2276415	1322908
011.61 - 011.69	671.486	11.649	0.17	0	0	0	728696	0	0	0	0	0	807980	1104474	0
011.48 - 011.59	671.488	11.517	0.00018	0	0	0	4326945	2586396	3742002	0	0	0	1340475	1138400	0
010.35 - 010.37	672.208	10.367	0.065	0	0	0	0	0	0	0	0	0	0	1091381	744078
008.29 - 008.34	673.336	8.311	0.0004	0	0	0	0	0	0	1559875	1277186	2588265	0	0	0
012.53 - 012.54	673.493	12.547	0.44	0	0	0	744066	0	0	0	0	0	0	0	0
012.37 - 012.38	673.498	12.387	0.052	0	0	0	0	0	0	629737	0	675703	0	0	0
012.11 - 012.27	673.499	12.203	0.016	0	0	0	4971791	1423745	2330455	0	0	0	0	932027	0
013.69 - 013.73	673.541	13.711	0.0019	9007160	5852247	3224284	0	0	0	0	0	0	0	0	0
009.96 - 010.02	674.236	9.991	8.9e-08	0	0	0	0	0	0	0	0	0	1423837	1819458	1560085
012.37 - 012.43	675.515	12.404	0.0016	0	0	0	3137263	1095407	2867005	0	0	0	0	0	0
013.93 - 014.11	675.553	14.058	7.4e-07	7811976	5667036	6401609	0	0	0	0	0	0	0	0	0
008.33 - 008.35	675.766	8.347	0.44	0	0	0	0	0	0	0	0	1493229	0	0	0
001.93 - 002.20	676.247	2.013	7.7e-07	931261	1048040	749873	0	0	0	0	0	0	0	0	0
006.77 - 006.78	676.251	6.78	0.058	981174	1282064	0	0	0	0	0	0	0	0	0	0
002.22 - 002.27	676.248	2.26	0.052	665781	649700	0	0	0	0	0	0	0	0	0	0
004.20 - 004.51	676.248	4.327	0.052	1029793	954891	0	0	0	0	0	0	0	0	0	0
002.66 - 002.70	676.248	2.653	0.053	635644	693677	0	0	0	0	0	0	0	0	0	0
005.12 - 005.30	676.25	5.173	6.3e-06	3445835	2209189	2984910	0	0	0	0	0	0	0	0	0
008.32 - 008.33	676.256	8.32	0.44	0	0	0	0	0	0	0	980803	0	0	0	0
008.32 - 008.35	676.27	8.347	0.44	0	0	0	0	0	0	0	0	1251004	0	0	0
013.10 - 013.16	676.587	13.117	0.0031	0	686101	1052600	0	0	0	0	0	0	3531053	5792895	2178129
008.30 - 008.33	676.757	8.307	0.44	0	0	0	0	0	0	0	0	1152333	0	0	0
010.81 - 010.89	677.028	10.862	7.2e-07	22582689	20372344	27908707	0	0	0	0	0	0	0	0	0
010.89 - 010.92	677.034	10.938	0.0034	5197764	2572832	1988805	0	0	0	0	0	0	0	0	0
009.59 - 009.66	677.397	9.613	0.44	0	1866219	0	0	0	0	0	0	0	0	0	0
009.58 - 009.66	677.41	9.607	0.053	1445220	0	1617427	0	0	0	0	0	0	0	0	0
010.89 - 011.08	677.426	11.017	4.8e-05	22574428	12741634	20542876	0	0	0	0	0	0	0	1294826	0
013.00 - 013.06	677.533	13.022	0.004	3988931	2471601	1225842	0	0	0	0	0	0	0	0	0
013.17 - 013.18	677.54	13.173	0.44	1208577	0	0	0	0	0	0	0	0	0	0	0
009.61 - 009.62	678.417	9.627	0.44	0	0	1650325	0	0	0	0	0	0	0	0	0
006.61 - 006.63	679.307	6.613	0.44	0	0	0	0	0	0	692936	0	0	0	0	0
008.08 - 008.16	679.31	8.12	4.2e-07	0	0	0	0	0	0	1909130	1408226	1620837	0	0	0
009.34 - 009.35	679.407	9.36	0.44	865362	0	0	0	0	0	0	0	0	0	0	0
009.88 - 009.89	679.409	9.88	0.44	3364707	0	0	0	0	0	0	0	0	0	0	0
009.65 - 009.66	679.42	9.671	0.19	0	821292	1095305	0	0	0	0	0	0	0	828367	0
009.64 - 009.65	679.421	9.673	0.052	879036	0	815683	0	0	0	0	0	0	0	0	0
009.74 - 009.86	679.422	9.834	4.8e-06	7776866	6360389	6542583	0	0	0	967505	2002718	2150434	3039837	4361258	3206026
009.32 - 009.33	679.425	9.327	0.59	0	0	817154	0	0	0	0	0	688338	0	0	0
013.10 - 013.14	679.49	13.123	0.00039	2111335	1279642	0	4375929	4629427	3314562	0	0	0	2315172	2808282	1995932
013.22 - 013.27	679.494	13.26	0.073	1791073	1108568	0	0	0	0	0	0	0	0	0	0
010.82 - 010.88	680.03	10.858	1.2e-06	10668465	9143853	12956294	0	0	0	0	0	0	0	0	0
010.89 - 010.90	681.012	10.893	0.44	0	1774327	0	0	0	0	0	0	0	0	0	0
010.81 - 010.89	681.026	10.862	1.9e-06	17440138	15671093	22297487	0	0	0	0	0	0	0	0	0
010.92 - 010.96	681.029	10.947	0.08	0	2543241	1451108	0	0	0	0	0	0	0	0	0
004.93 - 005.30	681.327	5.224	0.00017	23752601	16177590	22791670	0	0	0	12155216	14060224	12740698	18543686	10483470	13320882
010.42 - 010.51	681.413	10.471	0.00014	2605063	2933232	4690924	0	0	0	0	0	0	0	0	0
010.83 - 010.85	681.42	10.853	0.059	1151592	864557	0	0	0	0	0	0	0	0	0	0
010.58 - 010.73	681.42	10.696	2.8e-07	87182245	69642286	90386661	0	0	0	0	0	0	1734469	8547862	2182288
013.29 - 013.38	681.503	13.314	0.0021	1542993	1572856	1357344	12403122	6020794	8651409	0	0	0	4556628	6657757	2344165
013.46 - 013.58	681.507	13.504	0.0072	22600515	6080356	19175319	0	0	0	0	0	0	3639833	7360464	4564710
009.49 - 009.56	683.414	9.542	0.00044	2269184	2511310	2252615	0	0	0	0	0	0	2654595	1101824	1089536
009.49 - 009.53	683.425	9.547	0.09	0	2052096	1075200	0	0	0	0	0	0	0	0	0
010.85 - 010.86	684.02	10.853	0.44	0	1018810	0	0	0	0	0	0	0	0	0	0
013.54 - 013.58	684.526	13.556	0.00061	0	0	0	1785171	935950	927293	0	0	0	0	0	0
010.77 - 010.78	685.389	10.791	8.4e-07	1001045	1376947	1105847	0	0	0	0	0	0	0	0	0
012.85 - 012.92	685.437	12.877	0.0027	10210627	4551543	958743	22343587	18109724	9057399	1205953	940358	860889	16377970	21696543	17837946
011.49 - 011.58	685.464	11.524	7.3e-05	0	0	0	0	0	0	1609119	1058927	1986335	0	0	0
011.62 - 011.67	685.464	11.64	0.44	0	0	0	845992	0	0	0	0	0	0	0	0
011.50 - 011.51	687.477	11.467	0.016	0	0	0	1233846	791832	1112655	1371030	826087	0	0	0	0
011.14 - 011.24	687.478	11.187	0.064	0	0	0	1227591	0	845571	0	0	0	0	0	0
013.88 - 013.94	687.556	13.913	0.12	2337665	962270	0	0	0	0	0	0	0	0	0	0
013.98 - 014.01	687.555	14	0.1	1502739	717438	0	0	0	0	0	0	0	0	0	0
010.05 - 010.06	688.254	10.067	0.44	0	0	0	0	0	0	0	0	0	749101	0	0
007.06 - 007.12	689.263	7.068	0.0017	4252925	2981407	2045952	0	0	0	974848	1729212	930282	1517568	1736704	1419264
011.48 - 011.61	689.498	11.542	6.1e-05	0	0	0	4942264	2677658	4032636	0	0	0	0	0	0
014.13 - 014.30	689.569	14.2	9.6e-07	6662260	4722857	5976863	0	0	0	0	0	0	0	0	0
007.06 - 007.09	690.386	7.093	0.44	0	0	0	0	0	0	0	0	872448	0	0	0
011.18 - 011.29	691.441	11.24	0.0047	5616943	1757166	3199458	0	0	0	0	0	0	0	0	0
011.74 - 011.81	691.513	11.76	0.44	0	0	0	820649	0	0	0	0	0	0	0	0
013.13 - 013.18	691.55	13.142	9.1e-05	1880820	1020737	1865988	0	0	0	0	0	0	0	0	0
010.83 - 010.85	692.996	10.858	5.4e-07	978808	974544	1270318	0	0	0	0	0	0	0	0	0
011.01 - 011.02	693.39	11.013	0.44	0	0	1328184	0	0	0	0	0	0	0	0	0
011.02 - 011.06	693.407	11.027	0.44	1131487	0	0	0	0	0	0	0	0	0	0	0
013.37 - 013.48	693.509	13.41	0.00077	1414319	1400226	2121395	0	0	0	0	0	0	0	889820	0
013.00 - 013.10	693.555	13.049	1.2e-05	8604042	5579225	4512870	0	0	0	4568416	8502804	5458984	15637191	17336085	15383827
013.08 - 013.09	693.572	13.093	0.44	0	1654099	0	0	0	0	0	0	0	0	0	0
010.83 - 010.86	694.995	10.858	9e-08	2536527	1995759	2462263	0	0	0	0	0	0	0	0	0
007.90 - 007.92	695.384	7.907	0.44	0	0	0	0	0	0	0	0	0	0	0	818656
010.06 - 010.09	695.425	10.093	0.44	0	0	827671	0	0	0	0	0	0	0	0	0
010.54 - 010.57	695.436	10.569	4.5e-07	844366	913877	1128789	0	0	0	0	0	0	0	0	0
010.80 - 010.97	695.435	10.913	6.3e-09	177348642	166390534	181332757	0	0	0	0	0	0	8519854	32147019	10254344
010.72 - 010.73	695.431	10.733	0.44	0	0	1171553	0	0	0	0	0	0	0	0	0
010.08 - 010.10	695.44	10.107	0.44	931883	0	0	0	0	0	0	0	0	0	0	0
013.62 - 013.75	695.52	13.682	2.4e-05	59650001	50812906	35981178	0	0	0	0	0	0	1142944	7343029	3443015
013.08 - 013.10	696.523	13.09	0.0058	0	0	0	0	0	0	0	1369560	0	1148647	2511310	2256240
012.29 - 012.30	696.524	12.293	0.44	0	0	0	0	0	1701005	0	0	0	0	0	0
012.26 - 012.27	696.539	12.28	0.56	0	0	0	0	0	1852835	0	0	0	0	0	960927
010.85 - 010.86	696.984	10.867	0.44	1141688	0	0	0	0	0	0	0	0	0	0	0
010.66 - 010.70	697.385	10.693	2.3e-06	2017800	2230183	2886265	0	0	0	0	0	0	0	0	0
009.50 - 009.54	697.395	9.533	0.066	0	0	0	0	0	0	0	2430735	1623022	0	0	0
009.80 - 009.81	697.439	9.813	0.44	698055	0	0	0	0	0	0	0	0	0	0	0
013.50 - 013.51	697.474	13.52	0.44	1115154	0	0	0	0	0	0	0	0	0	0	0
012.42 - 012.43	697.501	12.436	8.2e-05	0	0	0	1283674	783205	1486365	0	0	0	0	0	0
012.77 - 012.82	697.504	12.793	0.59	2014807	0	0	0	0	0	0	0	0	0	1497054	0
007.33 - 007.45	698.427	7.418	0.00056	2716261	1723713	3955289	0	0	0	0	0	0	0	0	0
010.89 - 010.93	698.443	10.893	6.5e-05	4728230	2969099	2875137	0	0	0	0	0	0	0	0	0
009.74 - 009.75	699.36	9.76	0.44	0	0	0	0	0	708106	0	0	0	0	0	0
010.98 - 011.06	699.405	11.009	3.4e-05	3786752	2187975	3547188	0	0	0	0	0	0	0	0	0
007.18 - 007.25	700.834	7.222	0.00052	0	0	0	0	0	0	1531904	2759780	1396736	0	0	0
007.96 - 008.01	701.328	7.978	0.00039	1460691	1031171	2203805	0	0	0	0	0	0	0	0	0
012.86 - 012.89	701.412	12.893	0.44	0	0	0	0	1298085	0	0	0	0	0	0	0
011.48 - 011.56	701.473	11.493	0.052	0	0	0	0	0	0	0	1444414	1413715	0	0	0
011.17 - 011.18	701.472	11.187	0.44	0	0	0	0	0	0	739244	0	0	0	0	0
012.90 - 012.92	701.473	12.907	0.44	0	0	0	0	1070105	0	0	0	0	0	0	0
011.73 - 011.78	701.484	11.707	0.052	0	0	0	0	0	0	915840	0	963137	0	0	0
011.26 - 011.29	701.484	11.32	0.052	0	0	0	0	0	0	801751	0	860051	0	0	0
014.09 - 014.16	701.483	14.167	0.59	0	0	0	1020350	0	0	0	0	0	0	0	769457
012.40 - 012.41	701.485	12.413	0.44	0	0	0	618567	0	0	0	0	0	0	0	0
013.93 - 013.97	701.485	13.973	0.44	0	0	0	968802	0	0	0	0	0	0	0	0
013.05 - 013.06	701.485	13.067	0.44	0	0	0	0	737352	0	0	0	0	0	0	0
005.55 - 005.62	701.494	5.587	0.11	917985	0	0	1613010	1121192	998799	0	632520	658950	0	722439	883018
005.69 - 005.82	701.494	5.719	7.8e-05	1141737	1118363	879348	2049773	1830906	1997747	686204	0	0	736362	743271	816946
013.74 - 013.75	701.489	13.76	0.44	0	0	0	0	627765	0	0	0	0	0	0	0
014.26 - 014.40	701.491	14.307	0.064	0	0	0	1010105	698115	0	0	0	0	0	0	0
014.69 - 014.70	701.495	14.689	1.7e-07	0	0	0	1332816	1038773	1088316	0	0	0	0	0	0
014.57 - 014.58	701.496	14.54	0.064	0	0	0	0	790958	1148776	0	0	0	0	0	0
011.62 - 011.67	701.494	11.64	0.44	0	0	0	0	0	0	0	1012414	0	0	0	0
014.01 - 014.05	701.498	14.02	0.052	0	0	0	805414	782667	0	0	0	0	0	0	0
013.54 - 013.58	701.496	13.547	0.44	0	0	0	1276953	0	0	0	0	0	0	0	0
012.37 - 012.38	701.5	12.387	0.1	0	0	0	1447357	680270	0	0	0	0	0	0	0
013.88 - 013.89	701.503	13.893	0.44	0	0	0	0	672640	0	0	0	0	0	0	0
014.26 - 014.29	701.514	14.22	0.053	858621	0	945990	0	0	0	0	0	0	0	0	0
014.24 - 014.25	701.553	14.24	0.44	1037554	0	0	0	0	0	0	0	0	0	0	0
010.45 - 010.48	703.398	10.467	0.098	0	1557934	3180976	0	0	0	0	0	0	0	0	0
010.65 - 010.75	703.402	10.703	6.2e-07	7082305	5927657	6706696	0	0	0	0	0	0	0	1468511	0
011.50 - 011.54	703.466	11.5	0.052	0	0	0	0	0	0	2537835	0	2531450	0	0	0
011.13 - 011.16	703.477	11.153	0.12	0	0	0	1078878	0	967518	1202473	0	1002485	0	0	0
011.45 - 011.53	703.481	11.487	0.061	0	0	0	0	0	0	1322615	1812006	0	0	0	0
014.33 - 014.61	703.582	14.462	3.1e-06	3834556	2598436	3635987	0	0	0	0	0	0	0	0	0
014.41 - 014.45	704.601	14.427	0.44	0	1084355	0	0	0	0	0	0	0	0	0	0
013.42 - 013.46	704.611	13.44	0.063	0	0	0	0	0	0	0	0	0	0	2586033	1817875
013.42 - 013.48	704.621	13.44	0.44	0	0	0	0	0	0	0	0	0	2943121	0	0
009.54 - 009.56	705.4	9.542	0.049	765952	3804273	970752	0	0	0	0	0	0	2134195	3268528	1140304
009.51 - 009.53	705.411	9.52	0.44	0	1533952	0	0	0	0	0	0	0	0	0	0
010.65 - 010.70	705.488	10.667	0.44	0	0	0	927663	0	0	0	0	0	0	0	0
013.53 - 013.66	707.524	13.582	0.0093	6841851	1824135	3625608	0	0	0	0	0	0	0	0	0
010.83 - 010.86	709.442	10.858	0.0022	1516810	635571	1951686	0	0	0	0	0	0	0	0	0
011.05 - 011.19	709.452	11.153	2.1e-05	65282078	42967795	68941630	0	0	0	0	0	0	5756868	11771704	5070550
012.65 - 012.67	709.499	12.667	0.062	0	0	0	1506078	0	2112130	0	0	0	0	0	0
013.82 - 013.93	709.535	13.867	0.0065	19872745	8109868	7811633	0	0	0	0	0	0	0	1016178	0
012.73 - 012.81	709.555	12.773	7.8e-07	0	0	0	0	0	0	0	0	0	3978385	5562767	4826545
004.09 - 004.10	710.286	4.107	0.44	0	0	0	0	0	0	0	0	754275	0	0	0
013.22 - 013.29	710.532	13.249	3.6e-05	0	0	0	0	0	0	2567499	3187001	2147004	5744440	7147392	9402077
010.86 - 010.96	711.405	10.91	2.8e-06	5283760	5591317	7008627	0	0	0	0	0	0	0	1173408	0
009.81 - 009.83	711.413	9.813	0.44	0	0	0	0	0	0	0	0	0	0	1044450	0
013.66 - 013.70	711.498	13.689	0.0002	2356382	2745199	1317349	0	0	0	0	0	0	0	0	0
012.90 - 012.98	711.51	12.933	0.58	0	3890114	0	0	0	0	0	0	0	0	2395211	0
012.89 - 012.98	711.523	12.929	0.34	10701711	0	1243193	0	0	0	0	0	0	0	0	1216945
013.24 - 013.26	711.545	13.267	0.44	0	0	0	0	0	0	0	0	0	719806	0	0
013.85 - 013.89	711.548	13.88	0.053	1241212	1107549	0	0	0	0	0	0	0	0	0	0
009.73 - 009.78	712.411	9.756	1.3e-08	1005953	1224402	1111124	0	0	0	0	0	0	0	0	0
007.93 - 007.96	715.344	7.953	0.052	890434	905752	0	0	0	0	0	0	0	0	0	0
009.13 - 009.16	715.4	9.193	0.0036	1626972	1389313	1131454	0	0	0	0	0	1117835	0	0	0
009.59 - 009.75	715.408	9.659	9.5e-05	3128215	2597737	3208176	0	0	0	1176734	2441424	2358069	2124544	2180376	2028674
009.19 - 009.22	715.411	9.227	0.081	1539898	0	873489	0	0	0	0	0	0	0	0	0
012.98 - 013.09	715.538	13.044	1.6e-05	24195099	16983584	11508025	0	0	0	18570384	38984581	20674142	62360743	74505755	69107401
013.11 - 013.13	715.548	13.12	0.44	0	0	0	0	0	0	0	0	0	0	3346023	0
014.43 - 014.49	715.588	14.458	1.1e-05	832641	1165147	763461	0	0	0	0	0	0	0	0	0
009.69 - 009.72	716.414	9.727	0.15	1224193	0	826125	0	0	0	0	0	0	755481	1214951	0
008.22 - 008.25	716.436	8.233	0.056	859386	0	1074019	0	0	0	0	0	0	0	0	0
006.34 - 006.50	716.435	6.44	0.018	0	0	0	0	0	0	0	1310279	944108	2896869	6757697	2044751
008.66 - 008.73	716.437	8.702	5.4e-10	1248940	1122794	1271151	0	0	0	0	0	0	0	0	0
008.80 - 008.81	716.44	8.813	0.44	0	757926	0	0	0	0	0	0	0	0	0	0
012.67 - 012.72	716.523	12.693	0.44	0	0	0	0	0	2877554	0	0	0	0	0	0
007.57 - 007.61	717.36	7.613	0.44	0	0	0	0	0	0	0	0	0	0	0	765099
010.86 - 011.00	717.417	10.929	2.6e-05	9357785	10851507	9929305	0	0	0	0	0	0	1767015	5997000	2078549
010.56 - 010.57	717.42	10.56	0.44	0	0	633868	0	0	0	0	0	0	0	0	0
014.62 - 014.77	717.601	14.69	7.3e-05	5317080	6328179	3973947	0	0	0	0	1013430	683388	0	773053	1323033
014.64 - 014.67	718.597	14.693	0.0032	2561783	2570134	784773	0	0	0	0	0	0	0	0	0
004.10 - 004.12	719.284	4.12	0.44	0	0	0	0	0	0	0	0	676021	0	0	0
011.11 - 011.16	719.468	11.133	4.4e-05	0	0	0	0	0	0	1327616	773462	940875	0	0	0
007.40 - 007.41	720.401	7.413	0.44	0	0	1374767	0	0	0	0	0	0	0	0	0
012.34 - 012.35	720.541	12.347	0.44	0	0	0	0	0	0	0	0	0	0	1382160	0
009.22 - 009.25	721.394	9.267	0.17	850489	0	2837216	0	0	0	0	0	0	0	0	0
008.93 - 008.97	721.396	8.973	0.44	0	0	0	0	0	0	0	0	1467579	0	0	0
008.61 - 008.65	721.399	8.653	0.44	0	0	0	0	0	0	0	0	716212	0	0	0
009.70 - 009.73	721.399	9.72	0.44	0	0	1104997	0	0	0	0	0	0	0	0	0
013.72 - 013.78	721.539	13.747	0.00094	5027241	3324278	2048544	0	0	0	0	0	0	0	0	0
010.41 - 010.48	722.213	10.44	0.44	0	0	4489062	0	0	0	0	0	0	0	0	0
009.08 - 009.10	722.365	9.08	0.44	0	0	0	0	0	0	0	724032	0	0	0	0
009.06 - 009.10	722.376	9.093	0.44	0	0	0	0	0	0	0	0	1230544	0	0	0
012.86 - 012.90	722.502	12.88	0.053	0	0	0	1265739	1398361	0	0	0	0	0	0	0
006.22 - 006.33	723.336	6.307	0.37	0	895083	883827	0	0	0	0	0	0	1478626	0	0
005.94 - 006.20	723.342	6.083	0.00026	2658524	2774506	3197918	0	0	0	701769	805530	896549	3623841	1686869	2809143
009.66 - 009.73	723.405	9.72	0.22	0	984758	1168454	0	0	0	0	0	0	1055700	0	0
009.48 - 009.59	723.412	9.54	8.3e-05	7239481	6776614	8748383	0	0	0	0	3119532	1967117	5524326	7719920	5850422
008.96 - 008.98	723.412	8.964	0.29	0	1177607	1109850	0	0	0	0	0	0	0	0	1485100
008.61 - 008.72	723.41	8.651	0.51	0	646326	798515	0	0	0	0	0	1178853	777695	917790	0
008.78 - 008.88	723.411	8.843	0.041	0	1097401	0	0	0	0	1068486	884494	2822107	0	0	0
008.25 - 008.29	723.409	8.273	0.058	0	0	0	0	0	0	908355	0	1175105	0	0	0
009.67 - 009.72	723.417	9.693	0.054	928045	1075352	0	0	0	0	0	0	0	0	0	0
014.08 - 014.09	723.554	14.089	0.00015	1889465	1192456	2397551	0	0	0	0	0	0	0	0	0
006.01 - 006.10	724.353	6.067	0.012	1575867	1307504	1788488	0	0	0	0	0	0	1791727	0	1713427
006.28 - 006.30	724.353	6.28	0.44	0	0	0	0	0	0	0	0	0	737663	0	0
006.14 - 006.16	724.364	6.14	0.59	857002	0	0	0	0	0	999086	0	0	0	0	0
005.96 - 006.00	724.377	6.047	0.58	0	0	0	0	0	0	673349	0	0	0	1045609	0
006.12 - 006.20	724.384	6.167	0.072	0	0	0	0	0	0	0	0	0	1867120	0	1161175
006.01 - 006.22	724.398	6.129	0.38	0	0	0	0	0	0	0	2340614	1597564	0	3322897	0
013.38 - 013.46	724.549	13.404	0.008	0	0	0	0	0	0	0	0	0	2160489	5191857	8576718
013.45 - 013.46	724.568	13.467	0.44	0	0	0	0	0	0	0	0	0	866172	0	0
011.13 - 011.18	725.415	11.164	0.0016	3054355	1065516	2564636	0	0	0	0	0	0	0	0	0
013.88 - 013.89	725.511	13.893	0.44	859550	0	0	0	0	0	0	0	0	0	0	0
013.03 - 013.11	725.533	13.073	0.0026	9951307	4944556	4182583	0	0	0	0	0	0	0	667648	0
013.10 - 013.13	725.545	13.107	0.44	2249571	0	0	0	0	0	0	0	0	0	0	0
011.90 - 012.02	727.51	11.933	0.44	0	0	0	0	0	0	0	0	0	0	1184108	0
009.74 - 009.82	729.414	9.784	0.013	0	0	0	0	0	0	0	894616	826309	738432	1258603	709409
009.90 - 009.93	729.423	9.92	0.00018	836165	731038	1351172	0	0	0	0	0	0	0	0	0
009.66 - 009.74	729.425	9.707	0.02	822492	953428	1282019	0	0	0	0	0	0	1119982	0	0
012.02 - 012.21	729.528	12.098	0.00088	0	0	0	0	0	0	0	0	0	1369221	2597366	1257519
014.59 - 014.66	729.595	14.62	0.052	1311751	1348630	0	0	0	0	0	0	0	0	0	0
007.77 - 007.81	730.413	7.804	1.2e-08	0	0	0	0	0	0	0	0	0	1988519	1641918	1776136
009.09 - 009.11	730.456	9.093	0.44	816156	0	0	0	0	0	0	0	0	0	0	0
007.81 - 007.87	731.379	7.84	0.065	0	0	0	0	0	0	0	0	0	3264709	0	4790318
007.78 - 007.79	731.388	7.8	0.44	0	0	0	0	0	0	0	0	0	0	0	1055439
007.78 - 007.79	731.402	7.8	0.44	0	0	0	0	0	0	0	0	0	1242457	0	0
011.10 - 011.21	731.431	11.168	4.3e-06	9707605	7191000	10358971	0	0	0	0	0	0	0	1466471	888734
012.73 - 012.82	731.535	12.782	0.00013	0	0	0	0	0	0	1640552	1760983	1741433	7944971	15377516	12969866
012.78 - 013.14	731.615	12.997	0.16	0	6089098	2831051	0	0	0	0	0	0	2139856	0	1511268
006.58 - 006.74	732.429	6.667	2e-05	5923635	3944939	4262111	0	0	0	0	0	0	1850734	1783226	1194626
010.89 - 010.92	732.499	10.893	0.44	0	0	659456	0	0	0	0	0	0	0	0	0
007.42 - 007.59	733.352	7.493	0.0016	1782677	1136452	1505937	0	0	0	0	0	0	2166504	1142604	3028791
007.41 - 007.44	733.369	7.413	0.44	0	0	1132674	0	0	0	0	0	0	0	0	0
009.72 - 009.75	734.39	9.74	0.00091	1184692	1339912	1479069	0	0	0	0	0	0	905963	0	0
006.54 - 006.58	734.411	6.547	0.44	753920	0	0	0	0	0	0	0	0	0	0	0
012.85 - 012.86	734.569	12.867	0.44	0	0	0	994916	0	0	0	0	0	0	0	0
012.25 - 012.34	736.532	12.3	0.00011	0	0	0	11253636	6459822	10944521	0	0	0	2680668	3784792	4713394
007.77 - 007.78	737.383	7.787	0.44	0	0	0	0	0	0	0	0	0	613305	0	0
006.17 - 006.40	737.384	6.318	4.7e-07	1149018	1172095	1478312	0	0	0	0	0	0	4327223	3280610	3986564
009.80 - 009.86	737.422	9.813	7.2e-05	2182773	2897544	2392996	0	0	0	0	0	0	0	1070849	0
005.98 - 006.02	738.38	6.013	0.44	1154886	0	0	0	0	0	0	0	0	0	0	0
006.34 - 006.54	738.418	6.45	0.0013	4568365	2733172	4056280	0	0	0	3938888	8456279	5242561	12387145	19053518	10141986
012.67 - 012.72	738.505	12.707	0.019	0	0	0	999961	879532	2864661	0	0	0	0	0	0
012.42 - 012.45	738.511	12.44	0.44	0	0	0	0	0	1281762	0	0	0	0	0	0
013.57 - 013.58	738.564	13.573	0.052	0	0	0	0	0	0	0	0	0	0	1277649	1256223
008.86 - 009.45	739.404	9.263	1.2e-06	12518545	10652984	9911346	0	0	0	0	997333	1088551	1661637	3576822	2067542
009.56 - 009.74	739.406	9.653	0.00015	4424149	5912192	4631832	0	0	0	0	1742506	2275045	1154386	1135348	1251788
008.53 - 008.58	739.405	8.557	0.0021	807079	718070	0	0	0	0	856548	1174619	1478165	0	0	0
009.43 - 009.48	739.402	9.473	0.59	0	0	0	0	0	0	0	0	1192054	0	1071150	0
009.85 - 009.94	739.405	9.9	8.4e-05	7107278	5730957	8153295	0	0	0	0	2297679	2262575	1667157	2259682	1156698
006.30 - 006.32	739.411	6.32	0.44	0	0	0	0	0	0	0	0	0	0	1174737	0
014.29 - 014.33	739.582	14.31	0.0012	0	0	0	1094035	1232953	1072072	0	0	0	0	820868	0
014.30 - 014.33	739.598	14.307	0.44	0	0	0	0	0	0	0	0	0	0	0	778498
009.42 - 009.45	740.4	9.431	3.6e-06	1532900	1769356	2265214	0	0	0	0	0	0	0	0	0
012.56 - 012.61	740.519	12.573	0.44	0	0	0	0	0	1242607	0	0	0	0	0	0
008.37 - 008.45	741.418	8.412	0.00055	2723620	1155548	1322217	0	0	0	1482409	1527167	1936619	3104382	3110056	2529667
008.02 - 008.09	741.419	8.058	0.14	0	0	752209	0	0	0	1093922	0	1793825	0	0	0
009.88 - 009.93	741.422	9.887	0.08	1094978	0	1914785	0	0	0	0	0	0	0	0	0
009.64 - 009.65	741.431	9.636	0.092	0	0	0	0	0	0	0	1140357	0	0	2579574	3019681
014.65 - 014.78	741.6	14.698	3.5e-05	3638967	4083606	2364104	12724016	9343725	10285354	870307	1239008	1775177	6572854	5910826	4706804
009.18 - 009.61	742.425	9.533	3.1e-07	14222255	13381705	15535184	0	0	0	6584227	7903820	9638353	14463137	14923055	13552584
008.54 - 008.57	742.42	8.556	0.17	0	0	0	0	0	0	0	817334	1323717	0	725635	0
008.85 - 009.16	742.424	9.07	2.7e-05	14827093	14917091	17046363	0	0	0	4368313	8854546	6580889	7802786	11109593	12262147
009.34 - 009.38	743.418	9.347	0.44	0	0	1489276	0	0	0	0	0	0	0	0	0
013.06 - 013.09	743.61	13.093	0.44	0	2104516	0	0	0	0	0	0	0	0	0	0
013.19 - 013.24	743.621	13.207	0.065	0	0	0	0	3614937	2471936	0	0	0	0	0	0
009.09 - 009.11	744.412	9.073	0.6	0	0	892906	0	0	0	0	0	0	0	960236	0
012.24 - 012.29	744.536	12.271	0.0039	0	0	0	0	0	0	0	0	0	1372147	2457117	819735
009.03 - 009.10	745.413	9.117	0.024	3282853	1035264	2500847	0	0	0	2145455	2163261	2111973	2217233	4092074	1532329
009.34 - 009.41	745.415	9.367	0.015	2532576	1296048	2852497	0	0	0	1504151	2443146	2040158	2472770	3969082	1440238
008.65 - 008.78	745.415	8.723	0.0012	689059	820758	775683	0	0	0	1920955	2266883	2581937	0	1543790	901482
009.38 - 009.40	745.427	9.4	0.44	0	943578	0	0	0	0	0	0	0	0	0	0
011.30 - 011.51	745.519	11.363	0.037	0	0	0	0	0	0	914146	964890	758018	812245	1528526	0
011.41 - 011.43	745.53	11.44	0.44	0	0	0	0	0	0	0	838374	0	0	0	0
011.29 - 011.30	745.531	11.307	0.44	0	0	0	0	0	0	0	0	694418	0	0	0
013.67 - 013.69	745.621	13.68	0.44	0	0	1251282	0	0	0	0	0	0	0	0	0
013.35 - 013.65	745.632	13.477	0.13	0	1778165	5493384	0	0	0	0	0	0	3704298	1483019	2023808
009.18 - 009.21	746.41	9.152	0.39	0	0	1004406	0	0	0	1228505	0	683249	954318	1185779	0
009.06 - 009.09	746.42	9.091	0.019	1201563	736414	966443	0	0	0	0	0	0	0	933033	1312475
006.42 - 006.54	746.412	6.502	0.00045	1901449	1281898	861523	0	0	0	0	0	0	0	0	0
009.35 - 009.40	746.419	9.378	0.69	1970207	0	0	0	0	0	0	863532	0	0	3013429	0
007.89 - 007.92	746.414	7.893	0.44	716496	0	0	0	0	0	0	0	0	0	0	0
009.09 - 009.14	746.422	9.067	0.44	0	0	0	0	0	0	0	0	0	0	690660	0
007.58 - 007.82	747.37	7.76	0.00012	4308228	2608935	3268186	0	0	0	0	0	0	4916150	2926805	4985258
009.02 - 009.09	747.413	9.093	0.053	1201563	1312981	0	0	0	0	0	0	0	0	0	0
013.70 - 013.73	747.61	13.707	0.055	1697321	1405539	0	0	0	0	0	0	0	0	0	0
009.05 - 009.08	747.918	9.073	0.059	0	0	0	0	0	0	0	0	0	764482	0	1013056
006.77 - 006.93	748.427	6.867	0.0019	6553412	3473498	2692673	0	0	0	0	0	0	0	0	0
009.49 - 009.51	750.406	9.52	0.44	0	0	0	0	0	0	709781	0	0	0	0	0
009.54 - 009.57	750.898	9.547	0.44	0	659456	0	0	0	0	0	0	0	0	0	0
009.42 - 009.43	751.401	9.427	0.44	708078	0	0	0	0	0	0	0	0	0	0	0
009.56 - 009.57	751.403	9.56	0.44	0	0	0	0	0	0	0	1367302	0	0	0	0
007.29 - 007.33	751.405	7.307	0.44	0	0	0	0	0	0	0	0	0	872784	0	0
006.17 - 006.38	752.396	6.302	5.3e-05	1568566	1283629	860161	0	0	0	0	0	0	0	0	0
007.77 - 007.79	752.398	7.8	0.054	0	0	0	0	0	0	0	0	0	801780	0	680680
006.46 - 006.54	753.38	6.516	3.6e-05	1664711	1102134	1944251	0	0	0	0	0	0	0	0	0
006.57 - 006.74	753.402	6.661	0.00034	2284384	1886024	1454901	0	0	0	0	0	0	954673	794268	0
009.35 - 009.46	753.416	9.387	2.7e-07	1794428	1378260	1450911	0	0	0	0	0	0	0	0	0
009.13 - 009.18	753.411	9.16	0.44	0	0	1115846	0	0	0	0	0	0	0	0	0
009.57 - 009.75	753.42	9.651	2.6e-06	6228826	4830825	6978035	0	0	0	0	0	0	863207	1274631	941859
008.89 - 008.92	753.414	8.893	0.44	982235	0	0	0	0	0	0	0	0	0	0	0
009.82 - 010.02	753.423	9.867	6.2e-06	3535458	3876945	3449054	0	0	0	0	0	0	0	1253123	0
010.08 - 010.21	753.421	10.213	5.4e-07	3251188	3079738	2384126	0	0	0	0	0	0	0	0	0
008.53 - 008.56	753.42	8.547	0.44	0	0	0	0	0	0	0	0	974093	0	0	0
006.17 - 006.18	754.379	6.173	0.44	613403	0	0	0	0	0	0	0	0	0	0	0
006.55 - 006.74	754.413	6.667	8.3e-06	10819120	7209433	8841033	0	0	0	0	0	0	3443188	2639990	2311826
008.18 - 008.30	754.412	8.213	7.9e-15	0	0	0	0	0	0	0	0	0	8391335	8257923	8121419
009.83 - 009.86	754.441	9.867	0.44	0	743264	0	0	0	0	0	0	0	0	0	0
009.02 - 009.06	755.411	9.053	0.44	0	1563778	0	0	0	0	0	0	0	0	0	0
009.08 - 009.19	755.415	9.22	0.59	0	0	1200250	0	0	0	0	994779	0	0	0	0
009.11 - 009.41	755.43	9.421	0.00054	6751229	6460496	4475080	0	0	0	3275046	4975490	4710093	2688595	5223949	3917206
008.25 - 008.30	755.422	8.267	0.44	0	0	0	0	0	0	0	0	0	2271232	0	0
009.59 - 009.89	755.438	9.84	2.9e-05	20304805	16183572	16518157	0	0	0	2756481	5450228	6766212	10676537	13382948	8124342
009.42 - 009.49	755.433	9.427	0.44	4926954	0	0	0	0	0	0	0	0	0	0	0
009.53 - 009.56	755.455	9.533	0.44	0	0	0	0	0	0	916274	0	0	0	0	0
010.75 - 010.86	756.174	10.782	0.017	1842586	1948075	5705559	0	0	0	0	0	0	0	0	0
010.56 - 010.61	756.177	10.573	0.44	0	0	937504	0	0	0	0	0	0	0	0	0
006.53 - 006.61	756.393	6.547	0.44	1088225	0	0	0	0	0	0	0	0	0	0	0
009.57 - 009.59	756.423	9.596	0.0049	0	0	1658340	0	0	0	1676082	2151283	2588437	1605702	1431562	1463392
008.82 - 009.16	756.421	8.984	1.7e-05	3600795	3444483	3006637	0	0	0	2472689	2699515	1729169	3003413	2365787	2288122
009.35 - 009.43	756.436	9.429	0.029	3464998	3350347	2702015	0	0	0	1773144	0	2580688	2628905	0	0
008.80 - 008.81	756.433	8.813	0.44	0	0	0	0	0	0	0	0	0	0	692139	0
012.85 - 012.86	756.549	12.867	0.44	0	0	0	0	627198	0	0	0	0	0	0	0
012.54 - 012.58	756.553	12.56	0.053	0	0	0	835814	861940	3423908	0	0	0	0	0	0
008.83 - 009.01	756.924	8.961	1.6e-05	2212279	2926421	3146462	0	0	0	2022326	2279358	1761249	2350542	1987776	2398317
009.11 - 009.18	756.919	9.173	0.44	0	0	1200250	0	0	0	0	0	0	0	0	0
009.41 - 009.50	756.928	9.503	0.12	0	0	0	0	0	0	909738	1267864	0	0	1289398	1283772
008.81 - 009.38	757.417	9.265	3.9e-07	35318874	34920150	32141855	0	0	0	1144601	2014481	2474698	12792482	15649495	7065884
009.59 - 009.70	757.419	9.603	1.9e-08	5036134	4510122	4641239	0	0	0	930022	999680	864279	2533036	2412293	1936327
009.42 - 009.50	757.42	9.44	0.18	0	0	6577149	0	0	0	916322	1748694	0	3972911	4613134	2848206
009.81 - 009.83	757.413	9.84	0.44	0	0	2154738	0	0	0	0	0	0	0	0	0
008.06 - 008.10	757.42	8.073	0.053	0	776713	698286	0	0	0	0	0	0	0	0	0
009.85 - 009.90	757.431	9.837	0.096	2621866	0	2433586	0	0	0	0	1000218	1243225	0	0	0
014.72 - 014.78	757.579	14.733	0.44	0	0	0	913792	0	0	0	0	0	0	0	0
013.21 - 013.25	757.597	13.218	0.00034	0	0	0	2808779	1499736	1590656	0	0	0	0	0	0
013.29 - 013.40	757.632	13.298	0.11	0	1530224	2079983	0	0	0	0	0	0	829278	0	0
013.01 - 013.17	757.634	13.084	0.079	0	5906351	3797868	0	0	0	0	0	0	679320	0	0
010.77 - 010.80	758.187	10.8	0.44	0	1351691	0	0	0	0	0	0	0	0	0	0
009.67 - 009.69	758.406	9.693	0.44	796340	0	0	0	0	0	0	0	0	0	0	0
009.43 - 009.48	758.429	9.431	0.094	0	2947114	2340404	0	0	0	0	0	0	0	0	1069699
009.21 - 009.22	758.432	9.227	0.44	0	0	0	0	0	0	0	0	0	833601	0	0
012.67 - 012.75	758.571	12.711	0.016	0	0	0	4663157	5642294	15084751	0	0	0	0	0	0
010.75 - 010.82	759.177	10.787	0.44	0	0	1255085	0	0	0	0	0	0	0	0	0
010.45 - 010.53	759.425	10.471	4.9e-05	1204224	666740	971364	0	0	0	0	0	0	0	0	0
009.86 - 010.00	759.433	9.869	6.2e-05	2184231	1989342	1380380	0	0	0	0	0	0	922290	1462513	874745
010.11 - 010.14	759.434	10.133	0.056	816089	654672	0	0	0	0	0	0	0	0	0	0
011.43 - 011.57	759.431	11.52	0.44	820199	0	0	0	0	0	0	0	0	0	0	0
011.64 - 011.65	759.432	11.64	0.44	693722	0	0	0	0	0	0	0	0	0	0	0
011.24 - 011.26	759.434	11.267	0.44	784381	0	0	0	0	0	0	0	0	0	0	0
014.24 - 014.27	759.634	14.227	0.59	0	0	1287762	0	0	0	0	0	0	972792	0	0
013.89 - 014.18	759.653	14	0.097	0	10566107	16447443	0	0	0	0	0	0	2870688	998928	4613034
014.16 - 014.22	759.654	14.173	0.44	0	0	0	0	0	0	0	0	0	0	0	2195928
009.83 - 009.86	760.427	9.867	0.44	0	0	0	0	0	0	0	0	0	0	867438	0
008.73 - 009.64	760.432	9.344	6.9e-09	43197456	42747240	41019463	0	0	0	20602872	25690048	26524982	40862210	39812132	38972442
009.73 - 009.74	760.434	9.72	0.59	0	0	903134	0	0	0	0	0	0	0	0	799450
012.88 - 012.92	760.582	12.889	4.7e-09	0	0	0	4070800	3427402	3861205	0	0	0	0	0	0
013.90 - 014.08	760.655	13.997	0.13	0	5227898	9339835	0	0	0	0	0	0	1461694	0	3575579
008.90 - 008.92	760.902	8.927	0.53	2064151	0	0	0	0	0	0	672777	0	0	0	0
008.89 - 008.93	760.921	8.913	0.052	0	2041251	2058884	0	0	0	0	0	0	0	0	0
013.82 - 013.93	761.627	13.84	0.44	1114361	0	0	0	0	0	0	0	0	0	0	0
009.19 - 009.25	762.425	9.253	0.053	1504992	1339460	0	0	0	0	0	0	0	0	0	0
009.46 - 009.50	762.44	9.503	6.2e-05	1450905	1565759	1879530	0	0	0	0	907213	0	2527990	2078720	2079445
012.57 - 012.59	762.507	12.587	0.44	0	0	0	0	0	1458975	0	0	0	0	0	0
013.49 - 013.54	762.563	13.507	4e-05	0	0	0	0	0	0	0	0	0	4318945	2461012	4015072
009.37 - 009.41	763.425	9.373	0.31	0	1369978	0	0	0	0	0	1132726	911716	0	0	0
009.32 - 009.34	763.43	9.271	0.32	0	973200	0	0	0	0	0	627840	746172	0	0	0
009.57 - 009.58	763.437	9.613	0.59	0	0	0	0	0	0	0	0	883710	0	749462	0
014.05 - 014.08	763.587	14.058	0.00096	1674929	1082324	0	4228049	3238566	4679727	0	0	0	2787198	2836642	1044150
014.05 - 014.08	763.599	14.067	0.44	0	0	1186040	0	0	0	0	0	0	0	0	0
009.82 - 009.86	765.405	9.853	0.44	0	0	0	0	0	0	0	0	0	0	1351636	0
014.30 - 014.42	765.603	14.353	0.00034	6667936	3206432	3785982	15290704	20199631	18877033	4155356	719756	811512	9909762	15401861	7831181
009.92 - 009.96	766.312	9.933	0.052	0	0	0	0	0	0	0	0	0	1272293	0	1198303
010.22 - 010.25	767.301	10.24	0.063	0	0	0	0	0	0	0	0	0	1154225	0	1640337
010.13 - 010.14	767.431	10.147	0.44	0	803565	0	0	0	0	0	0	0	0	0	0
012.18 - 012.43	767.619	12.333	0.12	0	0	0	0	2106224	1931207	0	0	0	0	1178393	1572763
008.90 - 009.06	768.375	8.991	0.0007	0	0	0	0	0	0	23043407	14773178	10550922	1525402	3210733	1814904
006.70 - 006.83	768.393	6.773	0.0073	1349666	994432	1277727	0	0	0	0	0	0	3118076	788799	2228183
006.41 - 006.57	768.395	6.511	0.0012	5097201	2954994	2159907	0	0	0	0	0	0	0	0	0
006.86 - 006.89	769.396	6.867	0.44	670146	0	0	0	0	0	0	0	0	0	0	0
006.26 - 006.38	769.409	6.333	1.1e-05	0	0	0	0	0	0	0	0	0	1382948	863211	1101280
009.61 - 009.62	769.43	9.627	0.44	0	978732	0	0	0	0	0	0	0	0	0	0
013.46 - 013.49	769.601	13.467	0.44	0	0	0	0	0	780101	0	0	0	0	0	0
013.45 - 013.51	769.621	13.52	0.44	0	0	0	0	951957	0	0	0	0	0	0	0
013.27 - 013.40	769.632	13.347	0.055	0	1274980	1547075	0	0	0	0	0	0	0	0	0
013.54 - 013.57	769.633	13.547	0.44	0	0	0	0	751133	0	0	0	0	0	0	0
009.29 - 009.35	770.41	9.327	0.13	0	0	0	0	0	0	0	0	0	1130500	0	2885076
006.77 - 006.93	770.409	6.867	0.0028	9935159	4919122	3990087	0	0	0	0	0	0	0	0	0
009.82 - 009.85	770.439	9.827	0.28	1342309	0	1222193	0	0	0	0	0	904948	1092201	1076094	0
009.80 - 009.85	770.936	9.833	0.59	0	0	0	0	0	0	0	0	789480	1109881	0	0
009.57 - 009.70	771.431	9.617	1.1e-08	28930302	25778805	25857187	0	0	0	0	1784772	1283505	7742096	6290347	5111925
009.00 - 009.51	771.428	9.439	1.5e-07	16640919	18018121	14585271	0	0	0	882555	1336291	1505411	4495063	5269773	6374551
009.77 - 010.00	771.431	9.861	0.00068	4366043	2800012	2467741	0	0	0	0	774087	0	1145873	2017380	1244026
009.75 - 009.78	771.442	9.76	0.44	1345314	0	0	0	0	0	0	0	0	0	0	0
013.59 - 013.88	771.644	13.66	0.074	0	5839678	3548319	0	0	0	0	0	0	0	0	0
009.89 - 009.92	772.442	9.92	0.052	1535484	1431299	0	0	0	0	0	0	0	0	0	0
008.81 - 008.88	773.432	8.887	0.53	0	2242488	0	0	0	0	0	765797	0	0	0	0
009.77 - 009.89	773.445	9.827	1.1e-05	64141378	60813666	57737356	0	0	0	13727494	22222784	23099661	38133396	49881473	28708133
008.89 - 009.49	773.446	9.465	3.3e-05	54046091	55634544	38769729	0	0	0	21303082	29606868	25399797	39161988	41720527	31725819
012.38 - 012.45	773.656	12.427	0.052	0	0	0	0	0	0	0	0	0	1134777	1161669	0
014.37 - 014.70	773.665	14.545	0.12	3236151	90861195	75485277	0	0	0	0	10139626	31573980	60477946	17910338	43743385
011.51 - 011.53	773.666	11.513	0.052	0	0	0	0	0	0	0	0	0	1031609	958011	0
012.48 - 012.54	773.667	12.52	0.44	0	0	0	0	0	0	0	0	0	0	1138227	0
011.61 - 012.37	773.668	12.207	0.061	0	0	0	0	0	0	0	0	0	1247136	1724308	0
012.41 - 012.43	773.669	12.413	0.44	0	0	0	0	0	0	0	0	0	0	1436178	0
014.74 - 014.78	773.67	14.747	0.44	0	0	0	0	0	0	0	0	0	12118484	0	0
008.96 - 009.01	774.438	9.003	0.28	1378507	2596158	0	0	0	0	0	1224259	0	1003995	0	0
009.53 - 009.72	774.449	9.582	0.026	15828504	15872960	0	0	0	0	11716181	0	0	16596540	18312527	17083236
008.98 - 009.00	775.41	8.95	0.029	1551019	1611126	1048933	0	0	0	0	0	0	0	1671378	0
007.86 - 007.98	775.419	7.907	0.056	0	838445	1026442	0	0	0	0	0	0	0	0	0
008.97 - 009.01	775.429	9.013	0.052	0	0	0	0	0	0	0	0	0	971958	0	939930
008.34 - 008.40	775.426	8.376	0.089	1235093	772311	799582	0	0	0	0	0	664742	939516	1504451	0
007.42 - 007.44	775.423	7.427	0.44	0	0	978380	0	0	0	0	0	0	0	0	0
007.62 - 007.63	775.432	7.64	0.44	0	0	0	0	0	0	0	0	1011229	0	0	0
014.01 - 014.09	775.647	14.056	0.00026	2724394	2135505	3787765	0	0	0	0	0	0	0	888257	909235
014.10 - 014.11	775.655	14.107	0.44	0	752376	0	0	0	0	0	0	0	0	0	0
014.70 - 014.77	775.664	14.76	0.24	0	0	1244028	0	0	0	0	0	0	2658312	0	988953
009.81 - 009.83	776.451	9.824	7.4e-08	1455300	1733820	1492059	0	0	0	0	0	0	1022236	1269421	1124007
009.26 - 009.29	776.457	9.293	0.44	0	0	0	0	0	0	0	697425	0	0	0	0
012.30 - 012.34	778.537	12.324	0.00033	0	0	0	1867028	1325445	2788626	0	0	0	0	0	0
012.56 - 012.59	778.536	12.569	0.0092	0	0	0	1683008	932266	3335306	0	0	0	0	0	0
013.35 - 013.38	779.579	13.373	0.44	0	0	0	1256709	0	0	0	0	0	0	0	0
013.02 - 013.03	779.579	13.04	0.44	0	0	0	1318912	0	0	0	0	0	0	0	0
013.17 - 013.27	779.583	13.219	0.0011	1586395	0	0	3255289	2618156	3121559	0	0	0	1216668	0	0
012.90 - 012.92	779.584	12.92	0.054	0	0	0	1007797	864129	0	0	0	0	0	0	0
012.67 - 012.75	780.553	12.724	0.0021	0	0	0	12257746	15160113	29501906	0	0	0	0	0	0
012.42 - 012.51	780.557	12.449	0.0084	0	0	0	4810087	4612549	12394574	0	0	0	0	0	0
010.93 - 010.96	781.318	10.96	0.44	0	0	0	0	0	0	0	0	0	0	0	934773
013.05 - 013.11	781.596	13.081	0.012	4473321	1431517	2529388	6928719	4745613	3861503	1090361	0	1405537	4673407	3809360	3509870
014.34 - 014.35	781.586	14.36	0.44	0	0	0	0	0	713252	0	0	0	0	0	0
013.05 - 013.11	781.607	13.111	0.16	0	0	0	0	1052575	0	1528982	1263278	0	0	0	0
013.53 - 013.56	781.595	13.547	0.00093	0	0	0	1653144	961134	729926	0	0	0	0	0	0
012.56 - 012.66	782.569	12.604	0.015	0	0	0	5659535	5592024	16495706	0	0	0	0	0	0
012.86 - 012.94	782.569	12.898	4.1e-11	0	0	0	2679602	2469976	2469257	0	0	0	0	0	0
009.16 - 009.19	783.426	9.173	0.44	0	0	1499969	0	0	0	0	0	0	0	0	0
009.18 - 009.21	783.441	9.213	0.44	0	0	933777	0	0	0	0	0	0	0	0	0
013.19 - 013.24	783.61	13.222	1.2e-06	0	0	0	1579347	2209300	2139739	0	0	0	0	0	0
013.67 - 013.70	783.63	13.687	0.08	0	1702451	972680	0	0	0	0	0	0	0	0	0
013.82 - 013.92	783.642	13.813	0.052	0	1185929	1240092	0	0	0	0	0	0	0	0	0
012.86 - 012.88	784.548	12.871	1.4e-08	0	0	0	0	0	0	0	0	0	2284740	2726463	2332237
013.10 - 013.18	784.553	13.169	9.2e-06	0	0	0	0	0	0	0	0	0	3521710	3703520	5246910
013.16 - 013.18	784.58	13.187	0.44	0	0	0	0	0	0	783711	0	0	0	0	0
012.73 - 012.81	784.587	12.764	0.0011	0	0	0	2702149	2846474	5622761	0	0	0	0	0	0
006.49 - 006.55	785.406	6.516	1.7e-06	1323903	914875	1125359	0	0	0	0	0	0	0	0	0
009.41 - 009.53	785.439	9.44	0.059	0	2717000	2048127	0	0	0	0	0	0	0	0	0
009.57 - 009.80	785.445	9.673	1.2e-08	6494805	7634412	7436003	0	0	0	0	0	0	1562297	2084042	1721998
009.82 - 010.00	785.448	9.861	5.2e-07	4581122	5271906	4283394	0	0	0	0	0	0	0	961361	753610
010.10 - 010.14	785.448	10.123	0.3	828457	0	0	0	0	0	0	1192109	1090535	646075	935831	0
009.42 - 009.48	785.453	9.433	0.056	1782559	0	1453351	0	0	0	0	0	0	0	0	0
013.88 - 013.89	785.629	13.88	0.44	0	0	629023	0	0	0	0	0	0	0	0	0
014.48 - 014.50	785.649	14.507	0.44	0	0	0	0	0	0	0	0	0	2783681	0	0
014.53 - 014.69	785.662	14.604	0.29	0	0	3323732	0	0	0	0	0	0	2585983	0	2524451
014.08 - 014.48	785.668	14.311	0.11	0	5322248	11827942	0	0	0	0	0	944786	7712781	2887144	5256876
014.58 - 014.61	785.675	14.587	0.57	0	0	2765910	0	0	0	0	0	1569547	0	0	0
007.17 - 007.20	786.363	7.2	0.44	0	0	0	0	0	0	0	0	0	0	0	3953052
007.10 - 007.37	786.385	7.256	1.9e-06	3380164	3366125	5544879	0	0	0	15989523	20400107	16976272	12720097	11536721	10133198
013.27 - 013.38	786.569	13.34	9e-06	0	0	0	0	0	0	0	0	1164398	10925260	7279918	8378205
012.97 - 013.08	786.601	13.018	9.9e-07	0	0	0	4335364	3912322	3070048	0	0	0	0	0	0
013.01 - 013.02	786.613	13.013	0.44	0	0	0	0	4629316	0	0	0	0	0	0	0
014.49 - 014.50	786.655	14.493	0.44	0	0	835758	0	0	0	0	0	0	0	0	0
009.42 - 009.43	787.439	9.444	0.26	876301	1888414	0	0	0	0	0	0	0	0	0	1282859
009.61 - 009.89	787.462	9.831	1.6e-05	24688220	20829998	21408873	0	0	0	4341237	8072206	10061490	14231670	17880717	11852841
009.46 - 009.48	787.463	9.447	0.57	0	0	0	0	0	0	0	0	1140609	0	654538	0
012.98 - 013.02	787.621	13.013	0.44	0	0	0	0	0	1468792	0	0	0	0	0	0
013.96 - 014.02	787.642	14	0.58	1059902	0	0	0	0	0	0	708166	0	0	0	0
014.03 - 014.06	787.65	14.067	0.44	0	0	1104848	0	0	0	0	0	0	0	0	0
013.35 - 013.38	787.669	13.36	0.44	828633	0	0	0	0	0	0	0	0	0	0	0
012.98 - 013.37	787.681	13.24	0.24	8851632	3250756	99693353	0	0	0	0	0	2113494	32959751	58891315	22764256
013.53 - 013.61	787.684	13.56	0.44	1390602	0	0	0	0	0	0	0	0	0	0	0
007.24 - 007.29	788.404	7.28	0.11	0	0	0	0	0	0	1636352	0	741772	0	0	0
013.57 - 013.61	788.59	13.564	0.00034	0	0	0	0	0	0	0	0	0	1685457	3651060	2580073
013.45 - 013.49	788.665	13.493	0.44	0	0	0	0	0	0	0	0	0	0	0	934771
013.54 - 013.70	788.685	13.533	0.19	0	0	4298583	0	0	0	0	0	0	2006769	4923820	1210555
013.35 - 013.43	788.682	13.36	0.44	0	0	0	0	0	0	0	0	0	0	0	2822367
010.19 - 010.30	789.278	10.249	0.0029	0	0	0	0	0	0	0	0	0	3060509	1521003	4684705
009.65 - 009.73	789.437	9.753	0.57	0	0	1308576	0	0	0	0	0	0	0	733164	0
009.80 - 009.82	789.454	9.847	0.04	1867694	3282507	0	0	0	0	762086	1563762	1570615	2497434	3247678	2168458
009.67 - 009.74	789.456	9.678	0.087	1340268	1691290	0	0	0	0	0	953722	0	1060314	1269931	1027930
012.37 - 012.38	789.537	12.387	0.054	0	0	0	1388076	0	1594844	0	0	0	0	0	0
014.48 - 014.54	789.634	14.52	0.17	0	1554666	1801279	0	0	0	0	0	0	1310463	0	0
014.75 - 014.80	789.635	14.78	0.059	0	1124607	846074	0	0	0	0	0	0	0	0	0
014.38 - 014.40	789.653	14.407	0.09	0	867771	1669877	0	0	0	0	0	0	0	0	0
014.22 - 014.35	789.662	14.259	0.0059	12076547	5400548	7928731	0	0	0	1438920	2431486	3897430	2280947	5948058	5433133
014.37 - 014.40	789.673	14.373	0.44	0	1168211	0	0	0	0	0	0	0	0	0	0
013.49 - 013.57	789.68	13.533	0.44	0	0	1845106	0	0	0	0	0	0	0	0	0
010.93 - 010.98	790.141	10.951	0.0053	2959139	4064743	8463721	0	0	0	0	0	0	0	0	0
010.70 - 010.73	790.141	10.707	0.44	0	0	2909841	0	0	0	0	0	0	0	0	0
013.08 - 013.34	790.693	13.227	0.59	0	0	2781244	0	0	0	0	0	0	0	2064480	0
013.09 - 013.11	791.584	13.102	1.5e-07	0	0	0	894777	944000	725075	0	0	0	0	0	0
010.72 - 010.74	792.131	10.733	0.44	0	0	2093748	0	0	0	0	0	0	0	0	0
010.94 - 010.96	793.133	10.96	0.44	1364551	0	0	0	0	0	0	0	0	0	0	0
010.93 - 010.96	793.147	10.947	0.11	0	1703460	3909232	0	0	0	0	0	0	0	0	0
010.75 - 010.80	793.242	10.787	0.44	0	0	1441905	0	0	0	0	0	0	0	0	0
013.24 - 013.34	793.6	13.277	0.011	0	0	0	1927925	1580674	1640392	0	0	0	1775326	0	0
013.46 - 013.49	793.603	13.493	0.44	0	0	0	1051081	0	0	0	0	0	0	0	0
010.93 - 010.96	794.139	10.947	0.22	0	852620	3710028	0	0	0	0	0	0	0	0	0
[truncated: 904 more rows]
