# Supplementary material for: A role for antibiotic biosynthesis monooxygenase domain proteins in fidelity control during aromatic polyketide biosynthesis
Source: Nat Commun. 2019 Aug 9;10:3611. doi: 10.1038/s41467-019-11538-6 (PMC6689052; doi:10.1038/s41467-019-11538-6)
Supplement: Supplementary file 6 — Supplementary Data 2 [file 41467_2019_11538_MOESM6_ESM.xlsx]

## Sheet: Suppl Data 2
Supplementary Data 2. Targeted metabolomic analysis identifies the formicapyridines A-F
		WT			Blank MS medium			gene cluster KO			halogenase KO			Comment	Predicting formula
Ion m/z	Ion RT	WT01	WTt02	WT03	MS01	MS02	MS03	Δfor01	Δfor02	Δfor03	ΔforV01	ΔforV02	ΔforV03
265.164	7.871	1292463	1181093	1482970	0	0	0	0	0	0	0	0	0	Not halogenated
202.06	0.427	0	0	0	662638	800169	0	0	0	0	0	0	0
202.081	4.58	0	657897	792666	0	0	0	1295692	1094842	1545821	1560961	1259652	1632477
202.081	4.987	0	0	0	0	0	0	0	704132	712122	0	0	0
205.069	0.427	0	0	0	751613	946128	0	0	0	0	0	0	0
205.083	6.009	901334	779233	1318556	0	0	0	0	0	0	3484145	6905800	4207245
211.107	3.182	0	0	0	0	0	0	767635	619666	677017	0	0	0
218.049	4.627	0	0	650472	0	0	0	0	0	0	0	0	0
221.088	4.873	791739	0	821620	0	0	0	0	0	0	0	0	0
225.121	5.313	2125720	1101186	2074737	0	0	0	0	0	0	2659871	1699256	2175504
231.103	6.018	0	0	0	0	0	0	0	0	0	1220948	2206878	957547
231.101	8.489	0	0	0	0	0	0	0	0	0	930547	1600475	1544547
236.559	5.191	0	0	0	0	0	0	1169686	995095	1468350	0	0	0
238.883	14.812	1447161	2579205	1252645	1422462	1648443	1599564	1159823	1115102	1116762	1625426	1187139	1349196
240.881	14.816	759260	951048	788297	925707	1018949	964267	724025	708465	789657	1018412	800392	933308
242.879	14.821	0	0	0	683986	783679	824203	0	0	0	848484	0	659996
247.999	15.16	0	0	0	0	0	0	677137	0	0	0	0	0
249.114	6.293	0	0	0	0	0	0	0	0	0	0	834232	0
249.112	6.002	7634685	5776750	6855337	0	0	0	0	0	0	21723676	43248063	24480316
249.123	3.018	0	0	0	0	0	0	1147495	1020883	1431521	0	0	0
250.14	5.72	0	0	0	736591	0	0	0	0	0	0	0	0
250.19	0.427	0	0	0	900993	0	0	0	0	0	0	0	0
251.151	5.744	0	0	0	0	0	0	1200746	740769	852549	650043	952566	0
251.197	11.111	0	0	0	0	0	0	1514519	1222029	1915333	0	0	0
252.141	0.417	0	0	0	0	0	0	803147	732067	0	898929	0	843320
252.183	0.427	680083	0	0	0	0	0	0	0	0	0	0	0
255.065	7.806	0	0	1828353	0	0	0	19335139	19199986	19831455	12405036	11010406	12414816
255.063	3.907	0	0	0	0	1493752	0	0	0	0	0	0	0
255.065	3.116	0	0	0	9916079	11915243	19689013	0	0	0	0	0	0
255.065	5.302	28360784	26077702	35751565	35536128	19415721	11691313	38642791	33661023	37829841	16138850	22423577	13139281
255.065	0.449	0	0	0	2040755	3293948	4714243	0	0	0	0	0	0
255.067	7.953	0	0	0	0	0	0	1038486	1281063	0	0	0	0
255.995	4.627	1143401	1354779	1156733	0	0	0	0	667521	1364007	1109795	1303443	1081298
255.995	4.94	0	0	0	0	0	0	1129281	1004184	1051389	1126901	1082170	1296055
255.994	6.131	0	0	0	0	0	0	859939	689137	805126	840472	772422	675307
255.994	5.82	0	0	0	0	0	0	0	0	0	0	829082	734015
255.996	5.464	0	0	0	0	0	0	929812	986314	1095365	942837	1429146	876392
255.995	4.467	0	0	0	0	0	0	0	799810	726602	0	0	0
255.994	5.183	0	0	0	0	0	0	817659	0	0	758324	646297	701230
255.995	6.14	0	0	0	0	0	0	800800	0	0	749544	0	0
255.997	5.12	0	0	0	0	0	0	0	780996	0	0	0	0
257.148	0.44	0	0	1641605	0	0	0	0	0	0	0	0	0
257.993	4.687	0	0	829079	0	0	0	0	0	0	0	993960	0
257.991	4.893	0	0	0	0	0	0	0	0	0	0	0	729657
257.993	4.56	0	0	750848	0	0	0	0	0	0	0	651661	0
264.051	4.973	0	0	0	0	0	0	0	0	0	697544	0	0
264.054	4.727	0	716866	689831	0	0	0	0	0	0	0	0	0
264.054	4.587	658338	630381	0	0	0	0	0	0	0	0	0	0
264.06	5.867	0	0	0	0	0	0	0	0	0	0	0	700165
265.041	15.122	0	0	0	0	0	0	922603	987525	1145199	777504	824345	655996
269.163	11.373	1596608	1107039	825992	0	0	0	0	0	0	0	0	0	Not halogenated
265.214	11.343	0	0	0	0	0	0	3652866	2886214	3851495	0	801364	0
266.608	4.815	0	0	945814	0	0	0	1151778	1802853	1603804	2272810	2052148	2261760
266.612	4.467	0	0	0	0	0	0	0	1077771	0	0	0	0
267.149	5.94	0	0	0	0	0	0	0	1063211	1589042	0	0	0
268.104	0.43	0	0	0	0	0	1055189	1219479	1227768	841136	0	0	0
269.082	6.749	2874041	2765184	4286194	0	0	0	6092546	3573268	4376778	0	1325821	0
269.082	8.693	0	0	0	0	0	0	2244475	1565961	1493867	0	0	0
269.082	6.477	4481669	3816566	6265897	0	0	0	6493582	4759280	5256940	2320252	3108529	1837719
269.097	7.424	0	0	0	0	0	0	1890630	2242452	2832000	0	1598187	857272
269.153	8.933	0	1003168	0	0	0	0	0	0	0	0	0	0
269.163	9.92	3122383	1905755	1708403	0	0	0	0	0	0	0	0	0	Not halogenated
269.164	9.178	2528167	1685048	1767983	0	0	0	0	0	0	0	0	0	Not halogenated
269.165	7.09	84446646	74608409	141150931	0	0	0	268922712	286871147	279555316	261308209	265346146	267816512
269.164	12.653	0	0	0	0	0	0	0	0	0	1310863	1801274	1714342
269.166	10.978	1791593	1600000	1252406	0	0	0	0	0	0	0	0	0	Not halogenated
301.184	7.862	755205	859608	1162813	0	0	0	0	0	0	0	0	0	Not halogenated
269.163	12.2	0	0	0	0	0	0	699036	0	0	0	0	0
269.164	1.316	0	1150914	983358	0	0	0	0	1880290	0	0	0	0
269.165	13.116	0	0	0	0	0	0	0	0	1126440	0	1248842	971516
269.165	14.942	1642376	1425067	1103772	0	0	0	2450754	4025561	4528929	3071991	3756883	3199789
269.166	13.367	0	0	0	0	0	0	0	0	0	663565	0	816042
269.176	9.4	0	0	1220570	0	0	0	0	0	0	0	0	0
270.052	5.102	0	0	0	0	0	0	0	0	0	1330484	1139797	947919
270.169	11.483	0	0	0	0	0	0	1010524	1307111	1320183	931205	1013651	0
270.166	3.267	0	0	0	0	0	0	0	0	0	628321	0	0
270.167	1.587	0	0	0	0	0	0	0	0	0	638789	0	0
270.17	11.751	0	0	0	0	0	0	0	0	1212263	636104	776341	0
270.168	3.747	0	0	0	0	0	0	0	0	632923	757247	0	0
270.168	3.453	0	0	0	0	0	0	0	0	609507	736125	0	0
270.168	0.573	0	0	0	0	0	0	0	0	0	601367	0	0
270.168	4.373	0	0	0	0	0	0	0	0	0	757563	0	0
270.17	8.333	0	0	0	0	0	0	0	0	0	3027400	3535716	2810041
270.169	1.24	0	0	0	0	0	0	0	0	0	686668	0	0
270.169	1.827	0	0	0	0	0	0	0	0	0	634050	0	0
270.17	10.147	0	0	0	0	0	0	812262	0	0	2001359	2166919	1896178
270.17	0.267	0	0	0	0	0	0	0	0	0	733158	0	0
270.171	0.053	0	0	0	0	0	0	0	0	0	620252	0	0
271.06	6.044	12781033	12007228	12692372	28910693	17617163	7037357	13769365	10945113	12297757	0	0	0
271.061	3.927	0	0	803679	28738997	23747363	44300709	0	0	0	911131	0	657666
271.06	4.587	0	0	0	0	8804152	0	0	0	0	0	0	0
271.061	8.311	0	0	0	0	0	0	3346007	4257250	4730834	0	0	0
271.083	6.018	0	0	0	0	0	0	0	0	0	3985376	11693690	6858842
271.107	3.027	0	0	0	0	0	0	900149	1285254	1371994	1136764	1248502	1134410
271.168	7.511	0	0	0	0	0	0	839663	1250271	1407516	0	0	0
271.174	7.593	0	0	0	0	0	0	0	991287	1015660	0	0	0
273.077	6.76	0	0	0	0	0	0	0	0	0	744798	0	0
273.12	7.927	0	0	0	0	0	0	1416675	1390245	0	0	0	0
273.121	3.747	0	0	0	0	0	0	614036	0	0	0	0	0
274.039	5.288	1155321	0	0	830403	0	0	2326688	2281142	2268508	1295524	1185362	1253855
276.12	3.387	0	0	633493	0	0	0	0	0	0	0	0	0
277.046	5.298	18957013	15806026	21506474	28460432	14172724	8603950	8667546	6532340	7439250	4128582	4648748	3460932
277.216	11.298	0	0	0	0	0	0	1178169	819085	862563	0	0	0
277.216	9.613	0	0	0	0	0	916066	0	0	0	0	0	0
277.218	9.733	0	0	0	866243	0	0	0	0	0	0	0	0
279.019	15.196	0	0	0	0	0	0	972837	853660	1064110	681710	738889	702863
279.134	0.43	0	0	0	0	0	0	982219	889248	1022309	0	1293120	0
279.23	11.638	0	0	0	0	0	0	12297477	7807928	8003970	4435943	4168406	1902464
279.648	10.3	0	0	0	0	709672	935049	0	0	0	0	0	0
280.024	15.173	0	0	0	0	0	0	772839	788771	940361	0	0	0
281.179	10.955	1324680	1108738	1546443	0	0	0	823615	1450066	1486155	653271	1175801	0
283.102	7.683	1532174	1639325	2528999	0	0	0	3733737	4043316	3173518	691458	1378816	0
285.075	7.331	4592490	4102053	4915906	0	0	0	1624158	1566864	800814	0	0	0
285.075	7.86	0	0	0	0	0	0	3789825	3007162	3362392	2091744	2646060	2721816
285.076	5.101	1331641	1183677	1545868	0	0	0	2568654	1493827	2759731	8291957	7139394	5852686
285.076	3.471	0	0	0	1498714	1009618	2564082	0	0	0	0	0	0
285.076	5.541	6323607	4632620	5511364	9097978	5988173	3438645	7439168	5525429	6929595	2283720	3778458	2146425
285.075	7.573	0	0	0	0	0	0	1805479	1277415	1541438	6449146	3412779	5755161
285.161	5.538	0	0	0	0	0	0	1077255	1611957	1888280	1271903	995923	1017582
285.162	5.92	0	0	0	0	0	0	0	0	896665	0	0	0
286.023	5.303	1386612	0	2452917	1768757	0	0	3072269	903782	2004540	0	984939	0
286.525	5.28	0	0	667613	0	0	0	0	0	0	0	0	0
287.024	5.304	1038174	0	995874	0	0	0	1248800	1117560	1386836	0	0	0
287.175	1.018	0	0	0	0	0	0	1107200	909794	1094806	0	0	0
288.022	4.958	0	0	0	0	0	0	1015350	932848	1116598	837876	820233	718839
288.02	5.488	0	0	0	0	0	0	703342	811387	657448	690710	846294	0
288.021	4.599	1066740	1381605	1214188	0	0	0	858070	935563	1070010	1647049	1185187	1439592
288.019	5.307	0	0	0	0	0	0	961100	727803	1315489	0	0	0
288.02	5.187	0	0	0	0	0	0	0	923820	0	0	0	0
288.023	6.153	0	0	0	0	0	0	767011	606150	0	0	0	0
288.025	5.84	0	0	0	0	0	0	0	0	634300	0	0	0
288.026	5.587	0	0	0	0	0	0	0	691892	0	0	0	0
288.14	7.088	0	0	1288192	0	0	0	3633152	4904960	4487168	4374528	5115904	4687872
288.622	4.61	715511	768385	970015	0	0	0	0	1495626	1032510	781697	705068	0
288.623	4.493	0	0	0	0	0	0	739250	0	738684	0	0	0
288.642	7.078	0	0	0	0	0	0	1949696	980992	1290240	1206272	1855488	1402880
289.175	8.973	0	0	0	783757	0	0	0	0	0	0	0	0
289.214	11.258	0	0	0	0	0	0	3065480	2382171	3177360	0	0	0
290.018	4.689	0	769063	852627	0	0	0	0	0	0	0	0	630300
290.017	4.92	0	0	0	0	0	0	739021	0	0	0	0	0
290.017	4.587	0	0	0	0	0	0	0	0	0	0	915792	0
291.062	6.476	2234231	2665363	3811627	0	0	0	2097757	1576176	1734435	1028970	874035	1122372
291.061	6.751	1323536	1276698	2199054	0	0	0	2547719	1563777	1758286	0	0	0
291.146	14.497	1224457	0	0	0	0	0	1335549	2549937	2535554	1746978	2588232	2365440
291.146	11.396	1960031	1418665	1083969	0	0	0	0	0	0	8529874	5905704	5226226
291.148	8.649	860047	0	0	0	0	0	0	0	0	4187900	0	4192898
291.147	13.296	912713	0	0	0	0	0	1028016	853357	1242767	1237475	2629152	0
291.147	12.962	1240089	700387	0	0	0	0	1410015	2372744	2253577	2899506	3422208	3872684
291.146	14.107	0	0	0	0	0	0	0	0	0	1132160	962480	1181528
291.145	6.827	0	0	0	0	0	0	0	0	0	710295	0	0
291.147	7.084	62420724	57840590	106160599	0	0	0	181814496	192981462	199696239	180484827	188461250	185338290
291.146	14.92	0	0	0	0	0	0	0	0	727415	0	0	0
291.15	7.447	1117027	813906	0	0	0	0	0	0	0	0	0	0
291.147	8.067	672580	0	0	0	0	0	0	0	0	0	0	0
291.147	6.48	0	0	0	0	0	0	0	0	0	737336	0	0
291.147	9.413	0	0	0	0	0	0	0	0	0	3556804	0	0
291.148	0.373	0	0	0	0	0	0	0	0	0	846869	0	0
291.15	5.92	762814	0	0	0	0	0	0	0	0	0	0	654622
291.149	7.667	0	0	649129	0	0	0	0	0	0	0	0	0
291.23	11.547	0	0	0	0	0	0	874060	0	0	0	0	0
292.148	7.627	0	0	0	0	0	0	0	0	0	1718005	0	1101154
293.042	6.043	1135495	2081617	1448369	14125511	7603649	2062082	968523	1099321	1159965	0	0	0
293.097	0.42	0	0	0	770758	905680	0	0	0	0	0	0	0
293.151	3.032	0	0	0	0	0	0	4967765	3686616	3706224	738515	1165437	0
293.183	9.46	0	0	0	0	0	0	1054461	0	1366245	0	0	0
295.195	11.326	1664297	1057651	1298529	1222902	1051090	1080093	1551881	1321566	1316697	1251489	1420575	1209819
295.226	9.62	0	0	0	685674	0	928231	0	0	0	0	0	0
295.23	9.733	0	0	0	725001	0	0	0	0	0	0	0	0
296.142	5.404	0	0	0	0	0	0	4695026	7122315	8053581	3940982	6072053	3922197
299.091	6.578	0	0	0	0	0	0	863025	0	0	1027585	1120646	0
299.093	8.283	0	0	0	0	0	0	1882547	781813	680937	1807135	0	0
299.092	6.376	1500064	1589928	0	0	0	0	2712347	1847659	1565020	0	905980	0
299.091	6.034	8515476	7120247	10249130	0	0	0	11464391	5164820	6222983	9860184	9159465	9510190
299.161	8.249	847885	820584	944994	1338686	1243193	1358661	0	0	0	0	0	0
301.071	5.813	1297891	1287681	1373448	0	0	0	0	0	0	1045150	2799262	1950591
301.072	8.073	0	0	0	0	0	0	0	0	0	0	1528015	1565592
301.142	9.11	2024483	2381910	2149725	2397821	2937592	2414833	1626022	1310076	1304680	1872896	1721311	1708517
301.142	9.02	1315715	0	0	841246	1022893	1061253	0	0	0	0	0	0
301.152	6.489	0	0	0	0	0	0	941644	1970890	1224746	0	0	0
305.02	6.542	2724926	2419672	1998683	0	0	0	0	0	0	0	0	0	Not halogenated
301.205	10.818	0	0	0	784938	736617	754677	0	0	0	0	0	0
301.214	11.23	0	0	0	0	0	0	4693360	2193160	2822160	1035090	0	0
301.214	9.782	0	0	0	1049623	1439745	1988087	0	0	0	0	0	0
302.244	10.553	0	760494	0	0	0	0	0	0	0	1001664	0	0
303.042	7.413	0	1033938	1179596	0	0	0	0	0	0	0	0	0
303.088	6.551	0	0	0	0	0	0	0	0	0	1158247	869435	995701
303.222	11.147	0	0	0	1173375	911557	911922	0	0	0	0	0	0
303.229	11.476	0	1258030	0	0	0	0	53111667	20888605	25753946	18161621	8764836	2582343
305.021	6.991	3265650	3327921	3450109	0	0	0	0	0	0	0	0	0	mono-chlorinated peak	C15H9ClO5
307.021	6.991	1314536	956653	1175794	0	0	0	0	0	0	0	0	0	Isotope peak
305.079	7.673	936005	1092910	1884893	0	0	0	1324935	0	0	0	0	0
305.164	3.52	0	0	0	0	0	0	828228	0	0	0	0	0
305.179	10.84	0	0	0	0	0	0	884970	1295195	1108530	0	0	0
305.245	11.733	0	0	0	0	0	0	20424395	7094962	10460489	4951072	3351473	969026
305.983	0.831	0	0	0	1208573	797187	1134968	0	0	0	0	0	0
306.121	5.811	0	0	0	0	0	0	743274	750441	1082094	1129685	1352338	1336237
307.018	6.533	899215	0	872496	0	0	0	0	0	0	0	0	0
307.058	7.324	1423217	1339598	1740785	0	0	0	0	0	0	0	0	0	Not halogenated
307.057	5.556	2550136	2239309	2237465	5292780	3360667	1861938	1314077	1021662	1269604	0	1036348	0
324.121	2.911	877875	934205	1016585	0	0	0	0	0	0	0	0	0	Not halogenated
307.059	5.102	0	0	0	0	0	0	0	0	0	2005500	1778820	1564982
307.118	7.067	0	0	0	0	0	0	1734656	1525760	1468345	1740800	876544	2166784
307.142	5.563	0	0	0	0	0	0	0	0	718830	985218	760627	810663
307.142	5.95	0	0	0	0	0	0	774365	3229805	4547104	0	1733594	0
307.26	12.018	0	0	0	0	0	0	2513104	1157934	1400203	0	0	0
309.009	6.053	0	0	0	799273	868039	0	0	0	0	0	0	0
309.158	6.64	0	0	841678	0	0	0	0	0	1107332	949024	1138555	0
309.21	11.52	659235	630265	0	0	0	0	0	0	0	0	0	0
311.174	4.793	0	0	0	0	0	0	2802263	1649572	1951744	0	738705	0
311.176	4.596	0	0	0	0	0	0	1082805	943164	1843733	0	0	0
312.17	8.027	0	0	0	0	0	0	0	699538	1010394	0	0	0
313.108	7.267	1047028	941617	1641496	0	0	0	1065067	0	0	994053	667648	0
313.107	7.916	1740428	1740020	2478500	0	0	0	2581112	2117485	2828581	1315386	2125866	1041620
313.108	7.52	0	0	632558	0	0	0	0	0	0	0	0	0
313.152	6.733	0	0	0	0	0	0	0	664442	0	0	0	0
313.197	6.28	0	0	0	629196	0	756562	0	0	0	0	0	0
313.273	11	0	0	0	669387	0	0	0	0	0	0	0	0
315.086	6.886	744856	823394	673464	0	0	0	3374127	1469439	1891277	1077563	1281087	937627
315.086	6.713	1958575	1651909	1834883	0	0	0	0	0	0	2697789	2891518	2383703
315.087	6.473	3275559	2936557	3669822	0	0	0	0	0	0	1331400	2106261	1247331
315.086	4.92	0	0	0	0	0	0	0	0	0	0	1150183	0
315.086	5.26	0	0	0	0	0	0	0	0	0	1257588	0	877568
315.091	8.787	0	0	0	0	0	0	754312	0	0	0	0	0
315.121	7.471	1499969	1659561	2057474	0	0	0	2919275	2511174	3483290	944628	1649357	1054465
315.167	7	0	0	0	0	0	0	2169763	2943713	3454496	0	0	0
315.17	9.467	0	0	0	0	0	0	850860	0	790162	0	0	0
316.122	4.32	0	0	0	0	0	0	0	0	0	703529	0	0
316.124	4.447	0	0	0	0	0	0	0	0	0	923342	810547	0
316.165	6.573	0	0	0	0	0	0	2626307	4338154	4971523	1937943	1909912	1676859
317.181	10.81	0	869582	0	4483767	4324017	5356674	2293166	1325352	1213260	1506240	1017190	0
317.191	9.813	0	0	0	1226307	1203760	1350262	0	0	0	0	0	0
317.209	9.658	0	0	0	7158869	5725565	9123834	0	0	0	0	0	0
317.209	9.364	0	0	0	904171	1552837	2386005	0	0	0	0	0	0
319.195	11.13	2935445	2542055	1866026	5752495	5738461	5340744	4381488	4067750	4080688	4927546	3331375	2798190
319.203	11.467	0	0	0	0	0	0	1469164	0	0	0	0	0
319.223	10.022	0	0	0	1859355	2050398	2949010	0	0	0	0	0	0
319.224	9.751	0	0	0	5651166	7863035	11521752	0	0	0	0	0	0
321.073	6.383	906126	1247305	1423495	0	0	0	853234	0	0	0	0	0
321.073	6.013	7590143	8970888	10889330	0	0	0	4194964	2532607	3300304	6076153	7770934	5392586
321.073	6.202	941258	923557	0	0	0	0	2684610	1023146	984588	2325630	2317947	1754105
321.153	7.04	790719	0	0	0	0	0	0	0	0	0	0	0
321.157	7.42	0	0	0	0	0	0	0	1040980	2664237	0	0	0
321.21	11.452	1176762	1193415	844251	1658804	1629568	1584915	1929591	1654742	1694565	2122545	1664502	1392817
321.24	10.289	0	0	0	794349	704580	755920	0	0	0	0	0	0
321.239	10.027	0	0	0	1590688	1715332	2541622	0	0	0	0	0	0
321.24	10.373	0	0	0	829149	0	1034782	0	0	0	0	0	0
322.272	10.742	0	0	0	2783688	1971597	2653333	0	0	0	0	0	0
323.165	7.867	12131778	12633933	15628669	0	0	0	0	0	0	3462132	4417911	3030025
323.195	10.816	0	0	0	3047069	3094894	3238887	1159921	0	790708	779347	0	0
335.089	7.28	778949	1076578	1619703	0	0	0	0	0	0	0	0	0	Not halogenated
324.29	10.524	0	0	0	1859252	1077721	1422379	0	0	0	0	0	0
325.211	11.121	1056052	1273084	0	10055210	8861432	9706069	4767989	2408292	1750843	4631829	1767405	1871537
325.236	10.24	667648	0	0	0	0	0	0	0	663736	0	663387	0
325.235	10.1	0	0	0	0	0	0	0	770542	908696	0	0	0
326.378	8.73	0	0	0	710575	883176	825394	874892	701885	973189	709572	846665	0
327.172	9.387	0	0	0	0	0	0	1089330	0	882816	0	0	0
328.183	0.453	0	0	1486544	0	0	0	0	0	0	0	0	0
329.102	6.033	0	0	0	0	0	0	1807883	791785	978485	6515960	3531019	3975828
329.103	8.038	1041426	0	1225751	0	0	0	1854327	0	1028822	2319069	0	1613535
329.197	2.327	0	0	0	0	0	0	1311316	2058244	1935389	2268972	1384612	1848283
331.08	5.907	0	0	0	0	0	0	0	0	0	1036396	0	1064859
332.137	6.867	649199	0	0	0	0	0	0	0	0	0	0	0
333.124	6.04	0	0	0	0	0	0	0	0	884584	0	0	0
333.154	10.827	0	0	0	634867	0	0	0	0	0	0	0	0
333.17	9.627	0	0	0	756954	0	1215734	0	0	0	0	0	0
333.169	9.72	0	0	0	769172	0	761227	0	0	0	0	0	0
333.205	8.311	0	0	0	763274	699498	1050885	0	0	0	0	0	0
333.206	8.12	0	0	0	0	0	646959	0	0	0	0	0	0
334.155	8.033	0	0	0	0	0	0	1566654	1595485	1728645	825696	0	0
338.103	4.467	998236	753785	946318	0	0	0	0	0	0	0	0	0	Not halogenated
335.089	7.173	0	0	951235	0	0	0	0	0	0	0	0	0
335.091	7.922	0	0	681155	0	0	0	1197403	1237003	1835347	938781	1118605	630276
335.136	5.882	0	0	912259	0	0	0	1280523	1648461	2157571	2879308	2700375	2566997
335.139	7.75	0	0	0	0	0	0	3140709	1694137	2195154	0	924689	0
335.137	6.733	0	0	0	0	0	0	983995	1357304	1465023	0	0	0
335.138	6.347	0	0	0	0	0	0	910410	779804	864446	0	0	0
335.183	9.778	0	0	0	717826	921071	1231778	0	0	0	0	0	0
335.22	8.84	0	0	0	1335602	1202302	2055082	0	0	0	0	0	0
335.22	8.622	0	0	0	2771959	2629124	4981312	0	0	0	0	0	0
335.255	10.947	0	0	0	0	0	0	0	632079	0	0	0	0
337.068	6.887	0	0	0	0	0	0	1309537	0	853993	0	0	0
337.067	6.467	1798099	1822496	2201580	0	0	0	0	0	0	0	1080400	0
337.106	7.471	3112704	2795181	3997466	0	0	0	3941846	3413397	3975453	1289716	2280005	1053671
337.154	3.767	0	0	0	0	0	0	885332	0	848124	0	0	0
337.235	8.978	0	0	0	2143383	2441180	4754352	0	0	0	0	0	0
337.235	8.787	0	0	0	1000433	0	0	0	0	0	0	0	0
338.981	7.493	1234013	1337135	1220219	0	0	0	0	0	0	0	0	0	di-chlorinated	C15H8Cl2O5
338.343	11.9	0	0	0	737378	0	760602	0	0	0	0	0	0
340.983	7.507	941576	1012319	873752	0	0	0	0	0	0	0	0	0	Isotope peak
339.016	5.353	0	0	0	972737	0	707925	0	0	0	0	0	0
339.187	9.62	0	0	0	667339	0	922644	0	0	0	0	0	0
339.19	9.733	0	0	0	0	0	934816	0	0	0	0	0	0
339.25	10.563	9319434	10997477	9366224	0	0	0	1647209	2919584	2681387	2134905	3453592	2128287
339.251	9.467	0	0	0	974424	1142399	1821425	0	0	0	0	0	0
339.251	10.449	0	0	0	0	0	0	1728812	2731452	2096612	1411810	1832148	1299958
345.275	10.511	3038500	2329689	2786446	0	0	0	0	0	0	0	0	0	Not halogenated
341.05	5.4	0	0	0	0	0	0	0	0	776247	0	822987	0
341.145	9.78	0	0	0	0	766230	1117184	0	0	0	0	0	0
341.147	10.809	0	0	0	1601629	1349738	1546447	0	0	0	0	0	0
341.206	9.8	0	0	0	842395	1222709	1717310	0	0	0	0	0	0
343.118	6.743	0	0	0	0	0	0	1404681	0	0	2497193	1717409	1305645
343.144	10.809	0	0	0	759570	950448	747726	0	0	0	0	0	0
343.142	9.84	0	0	0	0	0	762429	0	0	0	0	0	0
343.162	11.138	0	0	0	1047496	1036885	1577609	810355	897393	809083	1233138	710553	644173
344.158	3.363	0	0	0	0	0	0	1253526	1143759	1388795	0	659827	0
344.159	3.102	0	0	0	0	0	0	859239	737517	875324	0	0	0
344.159	3.24	0	0	0	0	0	0	0	0	650878	0	0	0
344.255	10.151	0	0	0	1598033	1083528	1282054	0	0	0	0	0	0
345.097	6.689	0	0	0	0	0	0	0	0	0	2041647	1205578	1303345
345.114	6.76	0	0	0	0	0	0	0	0	0	871387	1057085	1102586
345.153	11.133	0	0	0	0	964042	0	0	0	0	0	0	0
347.232	9.96	1315133	959494	1104136	0	0	0	0	0	0	0	0	0	Not halogenated
346.314	11.24	0	0	905417	0	0	0	0	0	885652	0	0	0
353.113	7.102	1438328	1579175	1450584	0	0	0	0	0	0	0	0	0	Not halogenated
347.292	11.571	0	0	0	1302407	765393	819662	773276	0	0	0	707479	0
348.19	9.187	0	0	0	0	0	0	0	0	0	0	0	982491
348.19	9.347	0	0	0	0	0	0	0	0	0	0	0	1659334
348.287	10.907	0	0	0	1823297	1456628	1850508	0	0	0	0	0	0
348.991	7.196	0	0	0	1253450	1242549	973386	0	0	0	0	0	0
349.125	3.773	0	0	0	0	0	0	0	0	0	1310458	794393	898743
349.146	7.187	0	0	0	0	0	0	0	2164736	0	0	0	0
349.148	5.24	0	0	0	0	0	0	0	0	0	1243972	0	0
350.147	9.249	0	0	0	0	0	0	2488155	4074697	2329993	16807834	12211621	21629469
350.147	6.82	0	0	0	0	0	0	0	0	0	1909489	0	1832170
350.303	11.333	0	0	0	1167987	0	1146891	0	0	0	0	0	0
350.987	7.187	0	0	0	1262875	1524376	1099591	0	0	0	0	0	0
351.085	6.03	0	0	0	0	0	0	1651615	0	0	5242947	3498491	2782467
351.084	8.013	0	0	895208	0	0	0	934605	0	0	0	0	0
351.113	8.707	0	0	0	0	0	0	1321253	825095	1247700	0	0	0
351.169	7.813	0	0	0	0	0	0	4407643	3310174	4074460	1197023	1283281	1480355
351.169	6.095	799875	658748	1307989	0	0	0	0	0	904764	1619600	2677922	1877638
351.169	4.135	2446243	3203424	4858248	0	0	0	68846035	70839374	84825852	23751377	41997033	32296528
351.185	8.627	0	0	0	0	0	994470	0	0	0	0	0	0
351.251	10.47	2599776	3355478	3055014	0	0	0	3337806	5211881	5934518	1145228	2226853	1635094
352.168	3.911	2051807	2182149	2547392	0	0	0	18013231	18173973	23536898	6214796	11976198	8596461
352.184	3.04	0	0	0	0	0	0	2897423	2661980	3094526	737960	1034615	0
353.103	8.969	7114611	6449315	7087698	0	0	0	0	0	0	2909319	3849091	1937180
358.596	5.191	1542024	1014231	975540	0	0	0	0	0	0	0	0	0	Not halogenated
353.12	7.315	0	0	0	0	0	0	1288874	793012	1125585	971960	0	768000
353.117	14.805	0	0	0	0	0	0	0	1192756	1396099	1573219	1416678	1475304
353.12	7.547	0	0	0	0	0	0	798556	0	0	0	0	0
353.121	7.147	1392984	0	0	0	0	0	0	0	0	0	0	0
353.166	3.473	0	0	0	0	0	0	0	774364	706076	0	0	0
353.202	9.04	0	0	0	0	671392	1104532	0	0	0	0	0	0
353.23	7.747	0	0	0	925598	0	861051	0	0	0	0	0	0
353.229	7.498	0	0	0	1650239	1216387	1766026	0	0	0	0	0	0
353.229	7.853	0	0	0	925109	0	734342	0	0	0	0	0	0
353.266	10.813	1717927	1985548	1874038	1539104	1117769	1576477	1142677	1385206	1245247	844340	1001162	944628
353.266	10.948	8674885	9264420	8115906	23876807	16645108	22354921	10329151	14368016	14080562	8160530	10093625	8272923
353.266	11.133	0	0	0	1145962	0	945010	0	0	0	0	0	0
354.209	8.8	0	0	0	0	0	0	0	0	793940	0	0	0
355.296	11.907	4781884	4678623	3035272	0	0	0	0	0	0	816053	1398324	706345
357.313	12.12	940386	911594	0	0	0	0	0	0	0	0	0	0
359.292	10.818	5198607	4647321	5673779	0	0	0	0	0	0	0	0	0	Not halogenated
359.114	6.227	0	0	0	0	0	0	0	0	0	1033947	0	0
367.163	2.476	743217	743817	944425	0	0	0	0	0	0	0	0	0	Not halogenated
360.326	11.556	0	0	0	0	0	0	1683891	1514056	2216838	2513926	1567157	1353655
360.323	11.898	0	0	0	3612110	2324972	2528929	0	0	0	0	0	0
362.182	5.96	0	0	1139376	0	0	0	0	0	0	0	0	0
362.184	6.973	0	0	0	0	0	0	0	1009170	1020579	0	0	0
362.267	9.053	0	0	0	764953	762071	772079	0	0	0	0	0	0
362.985	5.304	1967460	1509430	1979540	1856571	1388852	1096441	1619550	1261457	1625529	907007	1303482	897839
364.981	5.289	0	788996	0	1475328	0	692903	791889	1395214	705813	0	0	0
365	6.067	0	914005	0	862816	1041013	0	0	0	0	0	0	0
365.1	6.753	0	0	0	0	0	0	981484	0	0	1763239	1233893	1136449
365.099	7.067	0	0	2002500	0	0	0	0	0	0	0	0	0
365.106	0.427	0	0	1726092	0	0	737488	0	0	0	964212	0	0
365.266	10.85	5017679	5392985	6114008	0	0	0	3688221	5331273	5529285	1580586	3048989	2143956
366.269	10.902	0	0	0	0	0	0	1083027	1361680	1361687	0	0	0
367.081	6.68	0	0	0	0	0	0	0	0	0	1037879	0	767965
367.101	6.747	0	0	0	0	0	0	0	0	0	939849	994596	743225
367.118	6.753	0	0	0	0	0	0	655680	0	0	0	952346	0
367.139	4.102	0	0	0	0	0	0	706226	1119946	1274519	0	0	0
367.163	5.068	0	847548	1205513	0	0	0	10752177	10728621	14719875	7718014	10348911	8639074
368.161	5.573	1396945	1217641	844695	0	0	0	0	0	0	0	0	0	Not halogenated
367.165	6.053	0	0	0	0	0	0	712994	0	1022451	0	0	0
367.283	11.172	11016857	12201430	13857128	0	0	0	3635494	3129077	3601880	3141094	3836582	3207253
368.144	7.587	0	0	0	0	0	0	0	0	0	6392541	2566592	4401474
369.215	9.96	2040353	1710438	1816724	0	0	0	0	0	0	0	0	0	Not halogenated
368.271	11.156	0	0	0	0	0	0	1999783	1619059	1759342	0	0	0
373.308	11.089	1429637	1051927	1277591	0	0	0	0	0	0	0	0	0	Not halogenated
369.26	0.44	0	0	667327	0	0	0	0	0	0	0	0	0
370.215	3.062	0	0	0	0	0	0	915795	845865	995902	0	0	0
370.305	11.16	0	0	0	0	0	0	1062555	0	956822	0	0	0
371.241	7.227	0	0	0	0	0	676353	0	0	0	0	0	0
371.295	11.213	0	624792	0	0	0	0	0	0	0	0	0	0
372.178	7.64	0	0	0	0	0	0	0	1085385	0	0	0	0
372.191	5.309	6413331	2971759	7717507	0	0	0	0	0	0	6737280	4330471	5796275
372.325	11.487	0	0	0	0	0	0	1048110	0	1113439	0	0	0
373.309	11.436	1536380	1475877	1582925	0	0	0	0	0	0	0	0	0	Not halogenated
377.079	7.08	1065087	773918	672840	0	0	0	0	0	0	0	0	0	Not halogenated
374.15	6.6	0	0	0	0	0	0	0	0	766036	0	0	0
374.169	3.038	0	0	1401509	0	0	0	23318000	21533613	22587520	4633687	7460672	3427170
374.305	11.64	0	0	0	0	0	0	0	0	812874	0	0	0
375.228	3.367	0	0	0	0	0	0	0	0	0	0	773939	750808
375.25	10.44	0	0	0	4657646	2243454	3264744	0	0	763373	0	0	0
376.321	11	0	0	0	0	0	0	0	0	898851	0	0	0
384.189	5.129	2433447	2302929	3096851	0	0	0	0	0	0	0	0	0	Not halogenated
377.08	7.324	0	0	0	0	0	0	0	1743648	1193698	0	0	755132
377.082	7.413	0	0	0	0	0	0	0	820663	0	0	0	0
377.095	7.24	0	0	0	0	0	0	0	0	0	1254922	659456	0
377.267	10.763	4261401	4530930	3681233	38302088	30639693	39681669	4179516	3743485	5106912	4248993	4753545	2589281
377.696	6.44	0	0	0	0	0	0	0	0	0	982462	2940844	1094706
378.184	7.229	0	0	0	0	0	0	1949696	1540096	1212416	1208598	1527808	1832960
379.197	9.053	1623960	968544	0	0	0	0	1175922	1584180	1083637	893575	1429920	1212586
379.197	8.407	702004	0	0	0	0	0	0	0	0	791953	0	0
379.198	9.409	0	0	0	0	0	0	831620	1117032	747166	0	0	0
379.2	8.993	0	0	0	0	0	0	0	946704	0	0	0	1067220
379.282	11.113	2473295	2530821	1913546	26959370	18069802	24546703	6979748	4665303	4727387	8318058	4029623	1687053
380.159	3.167	0	0	0	0	0	0	2136416	2107177	2165773	1187142	1489000	1113761
381.298	11.508	1156018	1409804	799090	4828890	3583350	4846712	1749311	1314950	1699967	3603799	3218339	1586332
382.109	2.32	0	0	0	0	0	0	0	762647	774691	904034	765313	932622
382.107	2	0	0	0	0	0	0	0	0	0	607408	0	0
382.109	2.173	0	0	0	0	0	0	0	617939	668474	0	0	0
382.274	11.409	0	0	0	0	0	0	1337397	3113939	3434774	0	0	0
382.306	11.536	1022630	1231027	998221	1332134	846447	1041305	2799689	1906359	2514928	3513932	2245361	2329649
383.164	5.173	0	0	0	0	0	0	689977	804157	1266112	0	0	0
393.692	6.867	3598193	1789626	1575710	0	0	0	0	0	0	0	0	0	Not halogenated
384.328	11.392	0	0	0	0	0	0	6338046	2955617	7151718	2461824	3050853	0
385.124	8.955	1036419	1581470	1983866	0	0	0	0	0	0	1029802	1702608	0
385.137	8.973	1261400	0	0	0	0	0	0	0	0	0	0	0
385.21	8.707	0	0	776510	0	0	0	0	0	0	0	0	0
385.296	10.667	0	0	0	645529	0	0	0	0	0	0	0	0
385.693	6.661	2622334	1741368	1594134	0	0	0	0	0	0	848247	707131	0
386.342	11.667	0	0	0	0	0	0	10173158	5558917	9163326	3672052	2677847	0
387.058	9.347	0	0	1964719	0	0	0	0	0	0	0	0	0
387.185	7.347	841503	0	0	0	0	0	0	0	0	0	0	0
387.201	0.44	0	0	0	0	0	640434	0	0	0	0	0	0
388.201	8.849	1452592	1964224	1232020	0	0	0	1311286	1634000	1527493	1222164	1707332	1441700
388.356	11.98	0	0	0	0	0	0	0	0	0	1219257	925712	0
389.675	6.46	0	0	0	0	0	0	0	0	0	895826	1331040	0
390.679	6.44	0	0	0	0	0	0	0	0	0	0	1308242	0
392.293	11.16	0	0	0	0	0	0	2841296	1552722	2132572	0	0	0
393.182	5.813	0	0	0	0	0	0	0	0	0	0	1423604	1083941
393.18	6.48	783263	0	0	0	0	0	0	0	0	0	0	0
393.193	6.12	0	0	0	0	0	0	1450045	1349680	1302150	0	0	0
393.199	11.147	0	0	0	703142	0	0	0	0	0	0	0	0
393.233	10.769	0	0	0	1169839	725144	1311503	0	0	0	0	0	0
393.264	9.48	0	0	0	0	0	927652	0	0	0	0	0	0
393.266	9.36	0	0	0	0	0	787463	0	0	0	0	0	0
393.277	9.493	0	0	0	0	0	994068	0	0	0	0	0	0
393.3	11.597	0	0	0	1088315	1075083	794778	989610	1064825	806093	1224991	987263	698082
394.192	6.858	1757593	832336	863633	0	0	0	0	0	0	0	0	0	Not halogenated
394.158	7.627	866334	966093	1086787	0	0	0	7351995	12277476	13095923	6513549	10531129	7380559
397.676	6.676	1151042	945467	841835	0	0	0	0	0	0	0	0	0	Not halogenated
396.287	11.667	0	0	0	0	0	0	1450585	3753223	3149509	0	0	0
399.192	5.907	862665	1287756	1408448	0	0	0	0	0	0	0	0	0	Not halogenated
398.22	5.753	0	0	0	0	0	0	902009	0	0	0	950017	0
398.267	11.113	0	0	0	0	0	0	8145961	6805877	10175780	1785537	1845990	1072241
398.674	6.667	914261	0	617267	0	0	0	0	0	0	0	0	0
405.212	2.538	675730	806260	736012	0	0	0	0	0	0	0	0	0	Not halogenated
399.364	12.653	0	0	0	0	0	0	0	0	0	0	1540008	1749647
400.185	4.957	5203012	4799362	4814246	0	0	0	0	0	0	930512	0	0
400.188	5.313	995709	812580	0	0	0	0	0	0	0	0	0	0
401.07	5.304	5357635	5299254	5961646	6043733	2819687	1228724	4925411	3981727	5450584	1181382	2473003	1020881
401.203	6.393	0	738193	675600	0	0	0	0	0	0	0	0	0
401.223	10.573	696488	685310	0	0	0	0	0	0	0	0	0	0
401.571	5.298	1802658	1762887	3424630	2783927	1286712	0	3260459	1565790	2403375	0	906487	0
402.134	7.8	0	0	1073261	0	0	0	12956776	13674573	15371152	9069032	9090844	8392091
402.135	7.969	0	0	0	0	0	0	4934848	4228465	5021358	890995	1554290	1399975
402.186	7.327	0	0	0	0	0	0	0	1096305	1446270	0	0	0
404.231	8.396	0	0	0	0	0	0	1540313	2292706	2410899	0	0	0
404.293	11.133	0	0	0	0	0	0	2142489	0	1986341	1133121	0	0
404.668	6.507	940571	0	0	0	0	0	0	0	0	0	0	0
405.675	6.867	1558155	945474	1004394	0	0	0	0	0	0	0	0	0	Not halogenated
406.671	6.849	1393208	622427	676806	0	0	0	0	0	0	0	0	0	Not halogenated
406.172	6.853	907311	0	0	0	0	0	0	0	0	0	0	0
406.309	11.393	1047394	1447521	975934	0	0	0	11198374	7897924	16268732	6969264	9008319	1984917
415.22	6.924	1267233	948311	1142875	0	0	0	0	0	0	0	0	0	Not halogenated
407.277	10.907	0	0	0	0	0	0	0	0	0	0	888633	0
408.196	5.407	0	0	0	0	0	0	2708628	4177511	4386246	1974165	2715636	2223510
408.325	11.678	0	0	0	0	0	0	9202889	6573341	9002583	3880495	3650079	1589347
409.061	5.267	0	0	0	1033734	0	0	0	0	697218	0	0	0
409.265	9.653	0	0	0	1073612	0	1127377	0	0	0	0	0	0
409.297	10.44	0	0	0	2429913	0	0	0	0	0	0	0	0
412.282	11.341	0	981879	0	0	0	0	20908021	13485375	19365184	2241642	3840428	1924606
413.053	5.292	1440144	882360	1751183	1644474	0	0	1731260	1503312	2097261	0	1172522	0
413.142	4.133	0	0	0	0	0	0	922522	1293636	0	0	1088239	0
413.145	4.027	0	0	0	0	0	0	720886	0	0	0	0	0
413.238	9.693	0	0	1094080	0	0	0	0	0	0	0	0	0
413.25	9.7	770589	859795	0	0	0	0	0	0	0	0	0	0
413.268	11.783	0	0	0	774449	690141	0	0	0	828211	886814	0	0
413.268	11.616	9464036	8701983	8561240	15886034	18553626	13124904	9486864	9877724	10858203	14032923	11789983	13587086
413.29	11.56	0	0	0	961758	0	0	0	0	0	0	0	0
413.304	11.52	0	0	0	0	0	1230394	0	0	0	0	0	0
413.56	5.293	0	0	0	0	0	0	1151920	0	0	0	0	0
413.658	7.253	0	0	0	0	0	0	0	1933723	0	0	0	0
414.053	5.302	992560	853335	1373003	1628103	0	0	2580418	0	1242956	0	0	0
414.23	7.773	0	0	0	0	0	0	852577	0	834988	0	0	0
414.297	10.987	0	0	0	0	0	0	925710	1919334	1796926	0	0	0
415.05	5.311	0	0	2795918	0	0	0	1250928	0	986976	0	0	0
415.31	11.631	2151687	1496633	1496883	0	0	0	0	0	0	0	0	0	Not halogenated
415.236	10.987	0	0	0	1384065	1379214	1609598	0	0	782217	0	0	0
421.208	3.364	1030748	932983	957708	0	0	0	0	0	0	0	0	0	Not halogenated
416.15	8.702	0	0	0	0	0	0	2210849	1426872	1267572	0	0	0
416.166	7.422	0	0	0	0	0	0	2875991	3591722	3646459	1175757	1555004	809400
416.235	9.693	0	0	0	0	0	0	16035926	6867924	6275612	6904305	6179848	5528535
417.121	3.124	0	0	0	10628583	11813956	16943543	0	0	0	0	0	0
417.12	0.453	0	0	0	1729652	2254924	3804000	0	0	0	0	0	0
417.12	3.893	0	0	0	0	1090218	0	0	0	0	0	0	0
417.121	0.64	0	0	0	0	0	733862	0	0	0	0	0	0
418.085	0.48	0	0	0	0	1030306	0	0	0	0	0	0	0
418.101	0.453	0	0	0	776653	1185954	1019175	0	0	0	0	0	0
418.129	8.444	0	0	0	0	0	0	780932	1009404	1050268	0	0	0
418.131	8.298	0	0	0	0	0	0	2605596	3399998	3025078	0	0	0
418.164	8.476	0	0	0	0	0	0	0	0	0	1155164	2259298	1906712
419.089	0.453	0	0	0	0	828371	0	0	0	0	0	0	0
419.242	8.058	0	0	0	1467720	1421034	1517856	0	0	0	0	0	0
420.191	7.9	0	0	0	0	0	0	3412279	1876138	2298924	881977	1194990	936768
420.289	11.547	0	0	0	0	0	0	2932183	5151244	4980387	1418288	1457431	999048
421.206	3.067	823048	734922	0	0	0	0	0	0	0	0	0	0
421.294	11.16	2607268	945091	1224750	0	0	0	0	0	0	0	0	0	Not halogenated
429.336	11.827	1357253	1027853	1030851	0	0	0	0	0	0	0	0	0	Not halogenated
421.339	12.64	0	0	0	0	0	0	0	0	0	0	720510	0
421.352	9.213	1828041	0	1098400	0	0	0	911141	1091060	1082374	0	0	0
422.219	7.089	2887879	2591543	4157440	0	0	0	10694656	12609272	10590208	15124883	13262358	18067515
422.27	11.027	0	0	0	0	0	0	0	0	849386	0	0	0
422.303	11.813	0	0	0	0	0	0	798963	960482	1257144	0	0	0
422.719	7.077	1698010	1363385	3203072	0	0	0	7102464	7012352	6907904	7632896	6492160	7360292
423.364	10.524	1199079	1007479	1116668	0	0	0	748813	1085014	1228737	0	0	0
424.117	7.804	0	0	1364030	0	0	0	11979148	12898676	14453692	8955874	10836750	8512973
424.118	7.967	0	0	0	0	0	0	6813766	6510956	8133589	1357336	2099973	1070926
424.283	11.276	0	0	0	0	0	0	1878116	1878226	1800493	0	0	0
425.266	4.569	0	0	0	0	0	0	1090821	1508473	1309111	0	0	0
425.268	0.44	0	0	0	0	0	0	872902	1334928	1057669	0	0	0
426.116	8.2	0	0	0	0	0	0	0	0	0	1214464	879320	831573
426.234	0.413	0	0	0	0	0	0	0	0	0	1298569	0	1301399
426.25	0.433	0	0	0	0	0	0	758666	706428	0	0	0	0
426.299	11.637	1514019	2083228	0	0	0	0	86427297	41159104	48374728	26043795	22215822	10232342
427.201	6.556	0	0	0	0	0	0	0	1371812	2511988	0	1654921	0
427.293	10.884	0	0	0	0	0	0	1046300	2131952	2191120	0	0	0
428.314	11.289	0	0	0	0	0	0	835363	1796138	1432952	0	0	0
429.238	11.627	0	0	0	0	897439	0	0	0	0	0	0	0
429.282	7.933	0	0	0	0	0	723554	0	0	0	0	0	0
436.288	9.396	1271470	955277	1988539	0	0	0	0	0	0	0	0	0	Not halogenated
430.179	10.127	0	0	0	0	0	0	0	760630	1099421	0	0	0
430.178	5.933	0	0	0	0	0	0	0	749972	0	0	0	0
430.183	7.697	0	0	0	0	0	0	2943676	4083114	3471823	0	818202	0
430.213	9.84	0	0	0	0	0	0	1134745	1347762	1275285	0	0	0
430.21	7.087	0	0	0	0	0	0	0	667648	0	1634304	667648	663552
431.355	12.287	0	0	0	0	0	0	0	630874	947941	0	0	0
432.147	7.847	0	0	0	0	0	0	1200400	1318682	1202432	1862311	1738888	2281933
432.149	7.618	0	0	0	0	0	0	0	0	0	3274429	2416447	4226911
433.115	3.928	0	0	716147	32862105	23176940	47674695	0	0	0	834793	0	0
433.117	4.6	0	0	0	0	1626325	0	0	0	0	0	0	0
433.155	10.853	0	0	0	829078	712064	667155	0	0	0	0	0	0
433.244	8.036	0	0	0	0	0	0	0	0	0	1931729	1210845	3001603
434.204	7.084	0	0	0	0	0	0	1945600	1746944	2377728	1949696	2594816	3950592
434.704	7.08	0	0	0	0	0	0	864256	659456	972800	0	1085440	765952
435.199	7.085	0	0	0	0	0	0	0	1753088	1955840	1105920	1734656	2469888
435.216	9.707	0	0	0	0	0	0	853452	0	0	0	0	0
435.704	7.077	0	0	0	0	0	0	663552	663552	870400	659456	0	872448
436.282	11.26	0	0	0	0	0	0	4454452	3143854	5003030	0	607209	0
437.204	3.822	1446339	1455611	921174	0	0	0	0	0	0	0	0	0	Not halogenated
437.101	4.127	0	0	0	0	0	0	0	783960	0	0	754689	0
441.295	10.289	1130246	1381975	1895200	0	0	0	0	0	0	0	0	0	Not halogenated
438.132	8.702	0	0	0	0	0	0	3281723	1912767	2237404	0	0	0
438.148	7.429	0	0	0	0	0	0	4370871	6058879	5528780	1741828	3692184	1679925
438.217	7.938	0	0	0	0	0	0	3319802	3069723	3886327	0	0	0
438.219	8.547	0	0	0	0	0	0	663017	1202596	1255812	0	0	0
438.216	9.698	0	0	0	0	0	0	51413402	22070178	19719458	20155225	20261343	17571202
438.288	9.903	0	0	745965	1315669	942701	1445730	829259	1243581	1335862	1273296	1520677	965694
438.297	11.533	0	0	0	0	0	0	4405263	2517481	2814423	0	0	0
439.1	0.453	0	0	0	2642598	4520996	6005119	0	0	0	0	0	0
439.101	3.129	0	0	0	16822529	18336780	27573266	0	0	0	0	0	0
439.105	3.876	0	0	0	1590638	22572441	2281329	0	0	0	0	0	0
439.103	1.813	0	0	0	0	0	663434	0	0	0	0	0	0
439.137	5.04	0	0	0	751601	0	745579	0	0	0	0	0	0
439.144	6.72	1693860	1949870	2814867	0	0	0	0	0	0	835492	918734	0
439.237	10.773	0	0	0	1882209	1251997	1202674	0	0	0	0	0	0
439.361	9.215	1728296	3482582	2795832	0	0	0	1344132	1417092	1498207	800424	928009	0
440.11	8.298	0	0	0	0	0	0	3322072	3991000	3696126	0	0	0
440.112	8.44	0	0	0	0	0	0	1326100	1722383	0	0	0	0
440.25	0.413	0	0	0	0	0	0	2703289	2707441	2313281	2787183	0	2502513
440.253	8.227	0	0	0	0	0	0	0	946442	749614	0	0	0
440.254	9.467	0	0	0	0	0	0	943811	659995	1283674	0	0	0
440.318	11.76	0	0	0	0	0	0	1696419	0	1299411	0	0	0
441.137	8.191	0	0	0	0	0	0	0	0	0	4816161	3108195	2028258
441.241	8.133	0	0	0	0	0	0	0	0	0	0	0	1544967
441.371	12.138	1660255	1603094	1368796	0	0	0	0	0	0	0	0	0	Not halogenated
441.298	11.967	0	0	0	2242300	1302011	961689	0	0	0	1105125	1220731	745436
441.296	10.493	0	0	1044410	0	0	0	0	0	0	0	0	0
441.31	11.129	0	0	0	0	0	0	3054356	3559158	4896790	0	0	0
449.236	9.551	763904	663552	1415168	0	0	0	0	0	0	0	0	0	Not halogenated
441.372	10.52	0	0	0	0	0	0	0	0	785040	0	0	0
442.127	6.742	0	0	0	0	0	0	0	0	0	2392610	1824251	1782987
442.174	7.91	0	0	0	0	0	0	2870464	2085598	2275929	0	1077512	0
442.274	11.635	0	0	0	0	0	0	1571452	671762	973119	980993	676868	0
443.15	5.2	860982	0	0	0	0	0	0	0	0	0	0	0
443.304	10.66	0	0	0	5351430	0	861565	0	0	0	0	0	0
443.302	10.467	0	0	0	1435222	0	0	0	0	0	0	0	0
444.236	8.04	0	0	0	0	0	0	0	0	0	2443423	2228761	3517867
444.74	8.044	0	0	0	0	0	0	0	0	0	1609904	742862	1851679
445.137	7.153	0	0	0	0	0	0	0	0	0	1837056	0	1636352
445.18	5.393	0	0	0	0	0	0	0	0	1662613	0	872865	0
445.204	5.253	0	0	0	723000	749929	0	0	0	0	0	0	0
446.159	8.262	0	0	0	0	0	0	2041513	1288730	1226602	0	0	0
447.128	3.467	0	0	0	718437	0	1322980	0	0	0	0	0	0
448.19	5.36	9776967	9774293	15188669	0	0	0	43901555	42528360	49435255	21544150	30807373	23125303
448.223	9.178	0	0	0	0	0	0	5682663	5434838	7935934	0	0	0
448.226	7.933	0	0	0	0	0	0	0	0	1450821	0	0	0
448.252	8.344	1608085	0	706425	0	0	0	0	0	0	2424480	699717	5760611
448.283	11.229	0	0	0	0	0	0	5708997	3317462	3230365	1338547	830171	0
448.754	8.36	813186	0	0	0	0	0	0	0	0	1206192	0	2125886
459.146	7.853	790900	907216	910911	0	0	0	0	0	0	0	0	0	Not halogenated
449.253	7.467	0	0	0	0	0	0	943399	0	0	0	0	0
450.215	6.893	0	0	0	0	0	0	0	723851	775083	0	0	0
450.299	11.475	705952	1495181	0	0	0	0	134194622	41810187	49198152	35259295	14439380	3937841
451.244	8.247	668536	0	0	0	0	0	0	2132263	1015493	1403100	0	0
451.742	8.213	0	0	0	0	0	0	0	887063	0	0	0	0
452.158	10.12	0	0	0	0	0	0	0	0	627955	0	0	0
452.163	7.689	0	0	0	0	0	0	18698007	22563123	30458067	2035009	6209029	1762722
452.219	8.033	0	0	0	0	0	0	0	1084863	0	4730641	4496439	6674286
452.228	9.187	0	0	0	0	0	0	0	0	0	0	0	1064850
452.229	8.133	0	0	0	0	0	0	0	0	0	0	0	1877228
452.312	11.156	0	0	0	0	0	0	2899199	2205142	2539703	0	0	0
452.315	11.733	0	724018	0	0	0	0	68626183	21093640	29431181	12815375	8609322	2136374
452.717	8.036	0	0	0	0	0	0	0	0	0	2697208	1929602	3732435
453.221	7.237	0	0	0	0	0	0	1869120	1323008	0	0	1949696	1294336
453.232	7.147	0	0	0	0	0	0	0	0	663552	0	0	0
453.335	12.282	970168	1340212	0	2071265	1568467	761985	1697767	1664414	2704011	0	0	0
453.347	6.574	1265109	1804902	921373	1727564	1904653	1799795	1213132	1514637	1363034	1343720	1463478	1395811
453.848	6.581	0	850774	0	1001322	1185243	1091118	0	822702	0	817322	1079709	0
454.129	7.86	0	0	0	0	0	0	2467406	2783822	1710720	1953454	2465711	2772971
454.129	7.622	0	0	0	0	0	0	0	0	0	4571802	2872443	4141217
454.213	6.907	0	0	0	0	0	0	834716	1070983	1325287	0	990460	851575
454.33	12.016	0	0	0	0	0	0	12199530	2949188	4585567	3038195	2978641	828855
454.331	11.44	0	0	0	0	0	0	0	0	1164052	0	0	0
455.074	0.458	0	0	0	1101507	1388264	2226870	0	0	0	0	0	0
455.077	3.133	0	0	0	2987982	3126521	5211578	0	0	0	0	0	0
455.095	4.587	0	0	0	0	8209043	0	0	0	0	0	0	0
455.096	3.907	0	0	0	50009868	30533404	77859417	0	0	0	0	0	0
455.147	9.307	0	0	0	0	0	0	0	0	0	0	1065917	0
455.225	8.031	0	0	0	0	0	0	0	0	0	2144091	1727789	2800322
455.325	11.391	0	0	0	0	0	0	1103139	905588	1374169	0	0	0
455.729	8.04	0	0	0	0	0	0	0	0	0	1025206	833336	1120822
456.123	7.556	0	0	0	0	0	0	0	0	0	1364788	1952784	1680002
456.221	9.013	0	0	0	0	0	0	2108690	899460	0	0	0	0
456.227	7.191	1254121	863760	3504466	0	0	0	69006289	65596510	71603840	18736671	37109676	25265248
456.227	7.56	0	0	0	0	0	0	0	1092294	0	0	0	0
456.233	7.433	0	0	0	0	0	0	981515	0	0	0	1231525	0
457.151	6.715	1644017	1818295	2503282	0	0	0	0	0	0	915661	842257	0
457.344	11.28	0	0	0	0	0	0	0	0	853748	0	0	0
458.142	8.244	0	0	0	0	0	0	0	0	0	2056035	2271232	2793933
458.16	5.876	8304493	10128842	11300576	0	0	0	0	0	0	6831398	8998547	5941708
458.161	0.433	0	930002	714381	0	0	0	0	0	0	0	0	0
458.242	6.849	0	687748	0	0	0	0	0	690046	1290138	0	0	0
458.713	7.94	0	0	0	0	0	0	0	0	0	774641	0	1267120
471.288	11.8	1113585	1320206	1230940	0	0	0	0	0	0	0	0	0	Not halogenated
459.228	8.24	1592766	0	896795	0	0	0	0	3062306	2354919	9647881	7305215	7205581
459.238	8.347	1823895	0	750654	0	0	0	0	0	0	3943953	0	0
459.729	8.237	0	0	0	0	0	0	0	1152064	0	3334144	4641224	3549184
459.74	8.35	1003830	0	0	0	0	0	0	0	0	1466335	1244529	2857597
460.22	8.17	624874	0	0	0	0	0	0	0	0	1447645	872448	3487550
460.722	8.14	0	0	0	0	0	0	0	0	0	843711	0	1127472
461.184	7.96	0	0	0	0	0	0	1581613	1370841	1562098	0	840434	0
462.237	8.218	0	0	0	0	0	0	0	1443066	0	1222656	1746208	0
462.236	9.49	0	0	0	0	0	0	12888381	12947586	16601207	0	1368432	0
463.226	8.147	0	0	0	0	0	0	0	0	0	0	0	661654
463.232	6.84	0	0	0	0	0	0	1117813	815431	1300848	0	0	0
463.233	6.643	6593286	6895382	9944606	0	0	0	13298578	12278034	15746250	15759112	16242403	12210611
464.159	5.396	0	0	0	0	0	0	0	0	0	722777	812539	781615
464.17	5.387	0	0	0	0	0	0	0	0	1265608	0	0	0
464.197	9.84	0	0	0	0	0	0	996420	806666	709705	0	0	0
464.2	8.027	0	0	0	0	0	0	0	0	0	3381523	2372405	4260130
464.297	10.453	0	0	0	1201780	0	0	0	0	0	0	0	0
464.339	6.587	0	0	0	711230	933029	0	0	0	0	0	0	0
464.703	8.013	0	0	0	0	0	0	0	0	0	1480088	1314610	1618740
465.197	7.164	0	0	0	0	0	0	1220608	661504	872448	763904	1298432	868352
465.202	8.036	0	0	0	0	0	0	0	0	0	2174006	2152668	3099954
465.284	10.067	0	0	0	3229237	0	0	0	0	0	0	0	0
465.311	11.062	0	0	0	0	0	0	1160582	1781118	2675677	0	0	0
465.7	8.044	0	0	0	0	0	0	0	0	0	1028160	942991	1780356
465.705	7.147	0	0	0	0	0	0	0	768000	0	0	0	0
466.201	8.049	0	0	0	0	0	0	0	0	0	1996009	976989	1952860
466.199	7.138	0	0	0	0	0	0	0	872448	0	0	1421312	659456
466.27	11.48	0	0	0	0	0	0	3398748	1482135	1681632	1477333	0	0
466.706	7.889	0	0	0	0	0	0	0	0	0	1528423	1269516	2042364
466.704	7.12	0	0	0	0	0	0	0	667648	0	0	0	0
467.211	7.887	0	0	0	0	0	0	0	0	0	724738	0	1348210
467.225	8.353	2605187	976954	1482274	0	0	0	0	0	0	6682814	2403985	8836380
467.237	8.087	0	0	0	0	0	0	0	828938	1151161	0	0	0
467.3	10.427	0	0	0	34217095	1047061	1458856	0	0	0	0	0	0
467.308	10.153	1652309	656843	867737	2581124	1090341	1716745	1794638	1928617	1832221	1565841	1473937	1115165
467.714	7.707	0	0	0	0	0	0	0	0	0	0	0	791323
467.727	8.341	1973466	0	849509	0	0	0	0	0	0	3792138	1443035	4299120
468.141	8.277	0	0	0	0	0	0	3643969	1622910	1379955	0	1305765	1675732
468.292	11.727	0	0	0	0	0	0	1435351	0	901968	0	0	0
469.109	3.476	0	0	0	3327062	1546584	7200324	0	0	0	0	0	0
469.112	0.453	0	0	0	0	0	763826	0	0	0	0	0	0
469.185	6.8	783061	758589	0	0	0	0	0	0	0	808702	0	0
469.206	5.248	3283045	2564010	2776577	0	0	0	0	0	0	788700	0	2085174
469.314	10.813	0	0	0	3139161	0	0	0	0	0	0	0	0
469.36	12.31	0	0	0	3140675	1817058	1122748	0	0	0	0	991247	0
470.122	8.084	0	0	0	0	0	0	0	0	0	870608	1008574	2013391
470.189	5.613	0	0	0	0	0	0	0	0	0	0	0	631400
470.205	6.033	0	0	0	0	0	0	0	1591644	2044074	0	0	0
470.231	8.351	1152282	0	0	0	0	0	0	0	0	2625950	0	3464374
470.694	7.94	0	0	0	0	0	0	0	0	0	2025747	0	2185820
471.07	3.898	0	0	0	2810487	1364007	4636568	0	0	0	0	0	0
471.072	3.653	0	0	0	0	0	709945	0	0	0	0	0	0
471.146	7.564	0	0	0	0	0	0	0	0	0	67783019	50732807	48917199
471.147	9.04	0	0	0	0	0	0	0	0	0	1077219	0	0
471.17	7.367	2413569	2335032	3083706	0	0	0	0	0	0	712800	0	0
471.197	7.947	0	0	0	0	0	0	0	0	0	907267	0	1006373
471.21	8.224	637443	0	0	0	0	0	0	1205755	983384	3528704	2899968	4474880
471.219	6.018	0	0	0	1279653	1118374	0	0	0	755596	0	0	0
473.205	5.284	5495069	5190461	5789753	0	0	0	0	0	0	0	0	0	Not halogenated
471.715	8.253	0	0	0	0	0	0	0	0	0	1636352	1404928	2074362
471.722	8.28	0	0	0	0	0	0	0	0	0	0	0	799195
472.141	7.68	0	0	0	0	0	0	0	0	0	0	2543803	0
472.154	6.56	0	0	0	0	0	0	0	0	0	3942812	0	3389119
472.164	6.827	0	0	0	0	0	0	0	0	0	738788	0	0
472.177	6.716	55795066	55170328	67275776	0	0	0	0	0	0	26318648	29784186	15149338
472.192	7.947	0	0	0	0	0	0	0	0	0	0	0	822655
472.194	8.147	0	0	0	0	0	0	0	0	0	1185549	0	0
472.211	8.251	0	0	0	0	0	0	0	1055265	992509	1708560	755712	2559450
472.222	5.964	0	0	0	0	0	0	801767	1070540	1628777	0	0	0
472.305	10.987	0	0	0	0	0	0	793801	1579780	1817694	0	0	0
472.704	8.18	0	0	0	0	0	0	0	0	0	0	868352	1204019
473.161	8.224	10936242	9403568	10179696	0	0	0	0	0	0	75185338	80543777	62514840
473.162	9.48	0	0	0	0	0	0	0	0	0	1697343	0	0
473.171	8.427	0	0	0	0	0	0	0	0	0	0	0	1054458
473.192	8.147	0	0	0	0	0	0	0	0	0	0	0	1418113
492.122	6.298	642901	932576	895830	0	0	0	0	0	0	0	0	0	Formicapyridine D, [M + H]+	C27H22NClO6
473.703	8.147	0	0	0	0	0	0	0	0	0	0	0	908996
474.234	7.796	0	0	0	0	0	0	0	0	0	1742736	1283281	1188847
474.722	7.947	0	0	0	0	0	0	0	0	0	1428080	0	2066717
475.124	5.627	0	0	0	0	0	962802	0	0	0	0	0	0
475.149	6.758	0	0	0	0	0	0	792470	972573	1046829	4482305	2320414	4932329
475.198	8.582	0	0	0	0	0	0	731759	996022	1178162	0	0	0
475.201	8.34	0	0	0	0	0	0	0	0	0	1360230	0	1544952
475.222	4.384	0	0	0	0	0	0	3642865	3312997	3748541	1699034	2361874	1846010
475.239	9.26	0	0	0	0	0	0	0	0	0	642507	0	1317595
475.245	9.533	2254848	0	0	0	0	0	0	0	0	1318912	1552384	667648
475.315	12.52	0	0	0	0	0	1350453	0	0	0	0	0	0
475.323	11.02	1201505	719919	0	1591985	1657843	1328872	0	0	0	0	0	844287
475.323	14.32	0	0	0	1108364	924885	0	0	0	0	0	0	0
475.325	12.327	0	0	0	780300	980392	1191241	0	0	0	0	0	708351
475.327	10.677	0	0	0	1192309	1270804	936749	0	0	0	0	0	721771
475.325	12.907	0	0	0	1109377	1173744	962660	0	0	0	0	0	0
475.325	13.787	0	0	0	900231	717371	0	0	0	0	0	0	0
475.325	6.951	0	0	0	757979	716813	750779	0	0	0	0	0	0
475.326	13.073	0	0	0	1336217	1379917	0	0	0	0	0	0	0
475.326	10.382	0	0	0	2066417	1572066	1225479	0	0	0	711736	696619	699625
475.326	9.907	0	0	0	1285496	1571473	1564593	0	0	0	0	0	0
475.326	11.596	0	0	0	918678	973584	767324	0	0	0	0	0	0
475.326	12.653	0	0	0	830250	1371076	1186727	0	0	0	0	0	0
475.326	11.613	0	0	0	914080	898177	687599	0	0	0	0	0	0
475.327	6.576	2052659	2443381	1203472	5537108	4427949	4533512	0	0	0	0	0	0
475.326	11.193	0	870836	0	1207370	1172167	987215	0	0	0	0	0	0
475.327	6.751	0	1222263	0	0	625375	1062798	0	0	0	0	0	0
475.327	12.467	0	0	0	0	1330060	1302719	0	0	0	0	0	739161
475.327	14.644	0	0	0	1564942	1079712	954128	0	0	0	0	0	0
475.328	9.342	0	0	0	1592859	1565108	1527869	0	0	0	0	0	0
475.327	9.667	0	0	0	905026	0	687447	0	0	0	0	0	0
475.327	12.107	0	0	0	718355	0	0	0	0	0	0	0	0
475.327	13.94	0	0	0	705599	1123937	0	0	0	0	0	0	0
475.327	10.813	0	0	0	642937	0	0	0	0	0	0	0	0
475.327	11.407	0	0	0	705701	891563	0	0	0	0	0	0	0
475.327	14.107	0	0	0	730333	0	0	0	0	0	0	0	0
475.327	13.533	0	0	0	1178677	0	0	0	0	0	0	0	0
475.328	13.347	0	0	0	788597	0	0	0	0	0	0	0	0
475.329	12.513	0	0	0	1280086	979048	0	0	0	0	0	0	0
475.329	13.227	0	0	0	0	1257690	0	0	0	0	0	0	0
475.826	8.107	0	0	0	759832	723911	742876	0	0	0	0	0	0
475.827	11.022	0	0	0	862265	941414	837135	0	0	0	0	0	0
475.828	9.076	0	0	0	728633	778454	847169	0	0	0	0	0	0
475.827	7.396	0	0	0	820287	671570	687730	0	0	0	0	0	0
475.828	9.52	0	0	0	835997	803322	803260	0	0	0	0	0	0
475.828	10.093	0	0	0	722725	879445	709201	0	0	0	0	0	0
475.828	7.502	0	0	0	660496	674354	699150	0	0	0	0	0	0
475.827	8.591	0	0	0	707471	795004	851535	0	0	0	0	0	0
475.827	6.571	1133575	1615839	732629	2938088	2645036	2516075	0	0	0	0	0	0
475.827	8.9	0	0	0	774640	0	716431	0	0	0	0	0	0
475.828	8.76	0	0	0	746539	0	784154	0	0	0	0	0	0
475.827	9.94	0	0	0	715138	832767	0	0	0	0	0	0	0
475.827	8.013	0	0	0	618039	0	0	0	0	0	0	0	0
475.827	10.48	0	0	0	838095	734198	0	0	0	0	0	0	0
475.828	10.24	0	0	0	0	746016	0	0	0	0	0	0	0
475.83	10.947	0	0	0	0	713044	0	0	0	0	0	0	0
476.163	3.88	0	0	0	0	702391	0	0	0	0	0	0	0
476.171	8.111	0	0	0	0	0	0	0	0	0	2447360	813540	1946355
476.205	8.333	0	0	0	0	0	0	0	0	0	0	0	1354953
476.278	10.56	0	0	0	1085565	1094478	1090729	0	0	0	0	0	0
477.248	7.009	8944329	7845603	10163675	0	0	0	2548163	3439823	3492790	6968401	4729882	5285816
477.246	7.533	0	0	0	0	0	0	2679695	4689759	4909655	0	0	0
477.31	11.013	0	0	0	0	0	0	0	774957	0	0	0	0
478.293	10.329	0	0	0	1394749	2202113	2219885	0	0	0	0	0	0
479.207	8.347	1805335	0	769824	0	0	0	0	0	0	3795929	1133523	5909692
479.325	11.28	0	0	0	0	0	0	2672881	5247145	7453074	0	1309317	0
479.372	12.187	0	0	0	920476	0	0	0	0	0	0	0	0
479.385	11.533	721451	0	751285	0	0	0	0	0	0	0	0	0
479.71	8.351	861259	0	0	0	0	0	0	0	0	1181797	0	2735612
480.196	9.018	0	0	0	0	0	0	1255310	1176208	1133070	0	0	0
480.205	8.353	1224033	0	0	0	0	0	0	0	0	2326404	1162111	3673918
480.71	8.353	0	0	0	0	0	0	0	0	0	1199550	0	2250820
481.307	10.88	0	0	0	0	0	0	0	0	0	1071261	0	0
481.34	11.56	0	0	0	0	0	0	0	902778	847084	0	0	0
481.366	10.524	4354080	4271744	3681000	1752288	1192578	1165425	3003677	4652327	5200475	1397564	3122443	1390029
482.233	7.893	1299611	832773	0	0	0	0	0	0	0	0	0	0
483.268	10.44	0	0	0	1485700	0	0	0	0	0	0	0	0
484.137	8.8	0	0	0	0	0	0	887289	0	0	0	0	0
485.089	3.467	0	0	0	0	0	1002229	0	0	0	0	0	0
485.217	6.573	0	0	0	0	0	0	3526710	5422622	5265209	1801823	2208902	2175920
485.336	10.715	0	0	0	0	0	0	1630526	1154201	1424052	1284816	910812	0
485.358	12.12	0	0	0	2029496	696214	762096	0	0	0	0	0	0
485.388	11.187	0	860362	0	0	0	0	0	0	0	0	0	0
485.399	11.187	0	0	1529464	0	0	0	0	0	0	0	0	0
486.193	7.371	50165423	47763370	69095543	0	0	0	0	0	0	20907726	20741751	11024285
486.321	11.229	0	0	0	0	0	0	1220617	2421739	2325261	1043519	666289	1188620
487.138	7.96	0	0	0	0	0	0	0	0	0	0	924170	0
487.178	7.458	0	0	0	0	0	0	0	0	0	1293499	1250550	1025414
487.178	9.284	0	0	0	0	0	0	0	0	0	28471461	33216574	18806553
487.179	9.427	0	0	0	0	0	0	0	0	0	0	0	989542
488.103	6.053	0	0	0	0	0	0	1022011	1269146	917949	0	0	0
506.138	7.2	10676713	12604441	16025587	0	0	0	0	0	0	0	0	0	Formicapyridine E, [M + H]+	C28H24NClO6
492.132	8.227	0	0	0	0	0	0	0	0	0	765952	800280	0
492.698	8.684	0	0	0	0	0	0	895227	902879	921366	0	0	0
493.125	7.56	0	0	0	0	0	0	0	0	0	20936311	16962162	16612703
493.242	6.695	2037627	2638252	2968979	0	0	0	2997848	2572836	3498365	1960609	1746741	1593289
493.262	9.536	1841152	1429504	1946052	0	0	0	0	0	0	1413126	1419264	878592
494.298	8.573	0	0	0	0	0	0	667812	0	0	0	0	0
494.301	8.351	0	0	0	0	0	0	3977353	2288629	3931358	0	0	0
494.3	8.72	0	0	0	0	0	0	1009284	0	0	0	0	0
495.143	8.218	6544168	5200744	5382364	0	0	0	0	0	0	36507174	54811386	23984637
495.146	8.44	0	0	0	0	0	0	0	0	0	0	794678	0
495.283	8.968	0	0	0	0	0	0	4500704	3409540	4600926	2139742	0	1726289
495.289	9.227	0	0	0	0	0	0	968164	0	0	0	0	0
496.223	9.382	0	0	0	0	0	0	10916089	11235778	12728340	0	0	0
496.33	10.362	883575	1074769	1011509	1342678	1431709	1848263	1166411	1333458	2035075	2735418	2438449	1441351
496.341	10.551	0	0	0	1299275	1321583	1222680	0	0	0	0	0	0
496.83	10.373	0	0	0	733129	0	996087	651553	0	1153855	1344004	806194	779462
497.102	5.653	0	0	0	0	0	825472	0	0	0	0	0	0
497.218	9.25	0	0	1638288	0	0	0	11340329	13196245	15063797	51848817	40084922	67795911
498.154	8.111	0	0	0	0	0	0	0	0	0	2762797	954576	2518011
498.199	8.053	0	0	0	0	0	0	0	937663	0	0	0	0
498.217	7.733	0	0	0	0	0	0	1159729	0	0	0	0	0
498.239	6.018	0	0	0	0	0	0	2598332	2313133	2483782	1110365	1314711	1238098
498.236	7.798	0	0	0	0	0	0	33034846	27432828	38343219	2035761	5950494	2309736
498.318	11.231	0	0	0	0	0	0	852463	1067552	1836234	0	0	0
499.23	5.56	0	0	0	0	0	0	0	0	736774	0	0	0
500.216	6.569	0	0	0	0	0	0	3194309	3232166	2525650	851729	1156943	770657
500.249	7.796	0	0	0	0	0	0	1124570	1309440	1441011	0	0	0
500.276	10.329	0	0	0	1672452	2315823	2147525	0	0	0	0	0	0
500.334	11.529	0	0	0	0	0	0	3016269	3986518	6331066	2083105	1245931	1918868
501.078	3.093	0	0	0	0	715012	907792	0	0	0	0	0	0
501.192	10.347	0	0	0	0	0	0	0	0	0	6671863	6922783	5443090
502.151	7.249	0	0	0	0	0	0	0	0	0	2355210	2593112	1840384
502.182	8.147	0	0	0	0	0	0	0	0	0	636138	0	0
502.233	4.356	0	0	0	0	0	0	2362240	1868778	1768155	616868	1030963	729408
503.169	7.382	0	0	0	0	0	0	0	0	0	2215407	1602375	1255079
503.171	8.307	0	0	0	0	0	0	0	0	0	1118631	0	0
503.369	12.055	0	0	0	2559122	1233156	1358827	0	0	1078231	2625154	3237340	1746023
503.371	11.324	0	0	0	1424683	1018094	1217658	944495	0	0	1054455	869061	0
504.75	7.133	0	0	0	0	0	0	0	0	1855488	0	0	0
504.766	7.153	0	0	0	0	0	0	0	0	663552	0	876544	0
505.105	8.447	720510	0	943540	0	0	0	0	0	0	0	0	0
505.13	7.96	0	0	871313	0	0	0	0	0	0	0	0	0
505.25	4.8	0	0	0	0	0	0	3834020	2686976	2582528	1032440	3106250	1429504
505.252	4.597	0	0	0	0	0	0	831304	1225597	1177486	0	1098200	0
505.263	4.6	0	0	0	0	0	0	0	992275	0	0	0	0
505.754	4.779	0	0	0	0	0	0	2729789	0	1326160	1816076	1648932	1593137
505.753	4.609	0	0	0	0	0	0	0	1079358	1149858	0	864910	0
507.119	9.04	5376969	5538885	6363729	0	0	0	0	0	0	0	0	0	Fasamycin D, [M + H]+	C28H23ClO7
507.107	7.642	900990	756699	1032724	0	0	0	1141528	0	1366235	1743091	1741218	938090
507.109	8.091	1489047	2139731	1651860	0	0	0	855840	0	1096622	1332140	1361950	0
507.105	8.253	0	0	0	0	0	0	686317	0	0	0	0	0
507.109	6.95	4454055	2990387	3314505	0	0	0	1083648	1158687	1290776	1218288	1839323	902316
507.12	8.911	1351410	929331	2336376	0	0	0	0	0	0	0	0	0	Fasamycin D (isomer, previously unidentified), [M + H]+	C28H23ClO7
507.259	7.053	1469569	1258361	2346575	0	0	0	0	0	0	0	0	0	Not halogenated
509.133	7.191	1315124	1342420	1091122	0	0	0	0	0	0	0	0	0	Not halogenated
509.122	7.96	0	0	0	0	0	0	0	0	0	806471	708115	0
518.241	6.978	1172727	802335	1323786	0	0	0	0	0	0	0	0	0	Not halogenated
509.157	9.289	0	0	0	0	0	0	0	0	0	12375998	16038137	4877263
509.378	11.56	0	0	0	0	0	0	0	752017	0	0	0	0
509.445	13.213	0	0	2158040	0	0	0	0	0	0	0	667648	0
509.46	13.32	0	0	1551602	0	0	0	0	0	0	0	0	0
509.466	13.16	0	0	2037583	0	0	0	0	0	0	0	0	0
510.058	7.787	0	0	0	0	0	0	0	735320	0	0	0	0
512.072	6.058	0	0	0	0	0	0	1362252	1469296	1816205	0	0	0
512.219	8.293	0	0	0	0	0	0	3498501	4113621	4206175	0	0	0
512.218	8.151	0	0	0	0	0	0	1717701	1331692	1142021	0	0	0
512.25	4.111	0	0	0	0	0	0	2700281	3091602	5674334	0	0	0
512.337	11.52	0	0	0	0	0	0	1040652	1410579	2223622	0	0	0
512.338	11.413	0	0	0	0	0	0	0	0	1044120	0	0	0
512.753	4.111	0	0	0	0	0	0	1965795	2171613	3226357	0	0	0
513.185	9.244	0	0	0	0	0	0	0	0	0	1289136	961170	1279656
513.24	4.798	0	0	1374684	0	0	0	28360058	30402136	29757872	18367018	26421025	18709686
513.264	7.933	0	0	0	0	0	0	0	0	0	0	0	1057417
513.277	8.887	0	0	0	0	0	0	0	0	0	868093	0	1373381
513.741	4.794	0	0	858000	0	0	0	18272988	19666012	18053625	14047310	16106252	11921382
514.068	6.06	0	0	0	0	0	0	875057	0	973863	0	0	0
514.232	8.143	0	0	0	0	0	0	4795627	5548397	7511282	0	863016	0
514.233	6.484	0	0	0	0	0	0	5711157	4459551	6305636	1487826	3946298	1764491
514.779	9.187	0	0	0	0	0	0	0	0	0	4152996	0	6019443
515.234	4.627	0	0	0	0	0	0	0	0	0	0	614125	0
515.234	4.8	0	0	0	0	0	0	655360	0	0	0	645932	0
515.28	9.187	0	0	0	0	0	0	0	0	0	1812500	0	5138422
515.396	10.973	0	0	0	0	0	632326	0	0	0	0	0	0
516.249	6.125	0	0	0	0	0	0	1814333	645556	1722508	693754	1144055	0
516.248	5.738	0	0	0	0	0	0	0	0	0	739261	848894	678241
516.248	6.75	0	0	0	0	0	0	717063	620717	725935	0	1119084	0
516.248	4.804	37887154	40891237	48155086	0	0	0	174215587	167212339	171415757	119167384	139694597	124696380
516.746	7.133	0	0	0	0	0	0	0	0	978944	0	0	0
517.072	3.613	0	0	0	0	0	678464	0	0	0	0	0	0
517.237	6.053	0	0	0	0	0	0	1147042	1137874	1527138	0	0	0
517.242	7.556	0	0	0	0	0	0	0	0	0	2889696	1386304	2365479
517.249	5.596	0	0	0	0	0	0	764972	1006201	973637	0	0	0
517.254	5.36	0	0	0	0	0	0	1122133	1423567	1677144	0	867725	1018083
517.254	5.187	0	0	0	0	0	0	0	0	0	783307	0	0
517.34	11.338	0	0	0	0	0	0	1145030	1057620	1519942	0	0	0
520.154	7.956	8009762	11308747	14506193	0	0	0	0	0	0	0	0	0	Formicapyridine F, [M + H]+	C29H26NClO6
518.245	4.317	649498	797040	966975	0	0	0	1127990	1354645	1017798	1322902	1331607	1135326
518.324	10.551	0	0	0	1672708	1867096	1735967	0	0	0	0	0	0
519.166	6.751	0	0	0	0	0	0	0	0	0	1767346	1862091	1011246
519.202	6	0	0	0	0	0	0	0	0	0	0	1024320	0
521.137	9.951	926718	805583	727007	0	0	0	0	0	0	0	0	0	Not halogenated
520.339	10.16	0	0	0	0	716686	0	0	0	0	0	0	0
520.343	10.316	0	0	0	3006101	4609225	4498219	0	0	0	0	0	0
520.718	4.796	0	0	0	0	0	0	0	866304	0	631152	990989	0
520.731	4.782	0	0	0	0	0	0	0	1188310	1427456	0	0	663552
521.12	8.64	0	0	0	0	0	0	983152	0	788826	0	1105792	0
523.151	7.951	1099874	1466606	1724924	0	0	0	0	0	0	0	0	0	Not halogenated
521.224	4.787	0	0	0	0	0	0	9582509	12384146	8996714	7600662	9875200	9249800
521.237	6.969	0	0	0	0	0	0	1764424	1158445	1408808	0	0	0
521.727	4.802	0	0	0	0	0	0	7143748	5947102	7158012	3655777	4197760	5198943
521.787	9.333	0	0	0	0	0	0	0	0	0	2446274	0	10678603
522.282	9.347	0	0	0	0	0	0	0	0	0	0	0	6211520
522.719	4.769	0	0	0	0	0	0	2829768	2514333	1949696	0	0	0
523.104	7.4	8525062	8171796	9388500	0	0	0	1698069	1593073	2072033	2097415	2240599	1339657
523.101	8.253	953619	0	738035	0	0	0	0	0	0	0	0	0
523.104	8.504	833203	868550	749427	0	0	0	0	0	804274	981382	1017682	0
523.109	8.016	1383283	939044	902771	0	0	0	0	0	0	962970	1136054	0
525.133	7.511	1115509	991933	904892	0	0	0	0	0	0	0	0	0	mono-chlorinated	C28H25ClO8
523.175	10.342	0	0	0	0	0	0	0	0	0	6296525	8466562	4969279
523.471	12.907	2752054	1355887	0	0	0	0	0	0	0	3195430	4396307	4241798
523.469	13.493	0	0	1563105	0	0	0	0	0	0	0	0	0
523.471	14.778	0	1184458	1785748	0	0	0	0	0	0	1910950	0	0
523.475	14.484	0	1249270	1657316	0	0	0	0	0	0	1165365	0	0
523.471	13.227	0	0	3431336	0	0	0	0	0	0	0	0	0
523.473	13.56	0	0	838778	0	0	0	0	0	0	0	0	0
523.478	14.107	0	0	2624435	0	0	0	0	0	0	0	1066418	0
523.478	14.547	0	0	1594600	0	0	0	0	0	0	0	0	0
523.478	12.387	0	0	0	0	0	0	0	0	0	1142085	0	0
524.118	7.453	1014809	0	0	0	0	0	0	0	0	0	0	0
524.334	11.39	0	0	0	0	0	0	1441079	1355186	1615787	940246	0	0
529.088	6.942	1316131	805166	1157395	0	0	0	0	0	0	0	0	0	Not halogenated
525.153	7.373	0	0	0	0	0	0	0	0	0	4629352	3869833	2534724
525.219	4.784	0	0	0	0	0	0	7217251	8813474	8171954	5151362	6282984	6778257
525.23	4.867	0	0	0	0	0	0	0	0	0	0	1558521	0
525.351	10.556	1050648	1780173	1357924	1915950	981446	1872263	1376088	1306644	1958395	1629838	1501077	1553582
525.705	4.613	0	0	0	0	0	0	0	1345515	0	0	0	0
525.722	4.796	0	0	0	0	0	0	8020930	4493312	8464735	4962431	4776380	3323904
525.723	4.582	0	0	0	0	0	0	0	1154172	1059022	0	764631	0
525.767	9.187	0	0	0	0	0	0	0	0	0	4591994	1089099	7130467
525.854	10.563	699108	0	0	1033436	0	1027321	0	727122	910247	1050875	1047452	1082134
526.218	4.796	0	0	0	0	0	0	6477824	6531384	5740240	4262925	6443535	4685055
526.269	9.187	0	0	0	0	0	0	0	0	0	3523237	0	3630194
526.713	4.613	0	0	0	0	0	0	0	1090314	0	0	0	0
526.717	4.798	0	0	0	0	0	0	4044800	5702683	5425065	4023342	3498355	2859442
526.714	4.84	0	0	0	0	0	0	0	2306279	0	0	0	0
526.717	4.547	0	0	0	0	0	0	0	643952	0	0	0	0
527.167	8.971	8346761	6287530	7578233	0	0	0	0	0	0	4598929	6292152	3013337
528.097	5.298	3270755	2807861	3533882	2957885	1050008	0	3636134	1869246	2857327	0	915211	0
528.093	5.18	0	0	0	0	0	0	903540	0	1088814	0	0	0
528.598	5.302	2207705	1870429	2721845	2223734	1035961	0	2023980	795310	2839027	0	693042	0
529.09	8.093	2729739	3071926	2574410	0	0	0	1064669	0	1171007	1413200	1580226	937645
532.25	7.178	6524618	5789291	5611235	0	0	0	0	0	0	0	0	0	Not halogenated
529.091	7.638	812001	0	0	0	0	0	659164	0	861345	1844404	1744165	1058384
529.105	5.307	0	0	994823	0	0	0	0	0	0	0	0	0
529.11	9.027	0	1666588	0	0	0	0	0	0	0	0	0	0
530.263	5.322	0	0	1259461	0	0	0	8656262	5964436	6355947	2617749	5526000	2623402
531.104	5.299	6534838	5160542	8453478	10621986	4320760	2456503	2589108	1636291	1594545	0	0	0
531.206	10.178	0	0	0	0	0	0	0	0	0	1209588	1528665	1270656
531.245	7.167	1636785	1160572	0	0	0	0	0	0	0	0	0	0
531.276	7.933	0	0	0	0	0	0	0	0	0	823561	0	1190664
531.355	11.564	0	0	0	0	0	0	702104	1502420	978983	0	0	0
532.193	9.987	0	0	0	0	0	0	0	0	0	0	683911	0
532.217	4.806	771580	1180410	853919	0	0	0	6218867	5611807	5284215	3916988	5096596	4064580
532.242	5.528	0	0	1014613	0	0	0	16386937	14054188	16450353	7200413	9376617	7741062
532.245	5.693	0	0	0	0	0	0	626815	0	0	0	0	0
537.121	7.067	921106	799953	1592388	0	0	0	0	0	0	0	0	0	Not halogenated
532.777	9.353	0	0	0	0	0	0	0	0	0	2682496	0	8554816
533.259	5.347	0	0	0	0	0	0	0	0	644400	0	0	0
533.348	10.787	1280089	840425	0	0	0	0	0	0	0	0	0	0
533.375	11.48	0	0	0	0	0	0	0	0	2465428	0	0	0
533.385	11.493	0	0	0	0	0	0	0	732110	0	0	0	0
533.751	9.182	0	0	0	0	0	0	0	0	0	6337046	1268010	9069368
534.25	9.193	0	0	0	0	0	0	0	0	0	3084081	0	5364231
534.269	0.427	0	0	0	1438274	0	0	0	0	0	0	0	0
534.27	3.307	0	0	0	1314927	0	0	0	0	0	0	0	0
534.286	9.24	0	0	0	0	0	0	0	0	0	1677218	0	0
535.154	10.867	1305981	1625975	0	0	0	0	0	0	0	0	0	0
535.232	9	0	0	0	0	0	0	5731579	3568585	4536817	0	0	0
535.394	11.733	0	0	0	0	0	0	1116830	0	925680	0	0	0
535.433	12.627	1349541	0	0	0	0	0	0	0	0	0	1860278	2130345
535.757	7.176	0	0	0	0	0	0	2162688	1748992	1429504	0	772096	1093632
536.757	9.187	0	0	0	0	0	0	0	0	0	3530935	999354	4138512
537.118	9.067	0	0	0	0	0	0	0	0	905772	0	0	0
537.489	13.684	1506572	990522	975238	0	0	0	0	0	0	0	0	0	Not halogenated
537.261	9.187	0	0	0	0	0	0	0	0	0	2201800	0	2986507
537.319	7.24	0	0	0	0	0	0	0	0	4187909	0	0	0
537.326	7.102	2401939	2563190	5459863	0	0	0	15899345	13940399	14165512	12444855	10339123	11011267
537.49	13.109	2426704	2708295	2386665	0	0	0	0	0	0	1150942	3325952	2531130
541.081	9.622	1304376	1463330	2798980	0	0	0	0	0	0	0	0	0	Fasamycin E, [M + H]+	C28H21Cl2O7
537.487	14.56	0	0	1137235	0	0	0	0	0	0	0	0	0
537.489	14.16	0	0	1178313	0	0	0	0	0	0	0	0	0
539.249	5.582	1468640	706773	1652620	0	0	0	0	0	0	1528283	1099704	3156672
540.703	7.82	0	0	0	0	0	0	1542694	818706	0	0	0	0
540.757	9.351	0	0	0	0	0	0	0	0	0	6102462	772973	13446984
545.092	7.418	4874992	4195384	5535704	0	0	0	0	0	0	0	0	0	Not halogenated
541.151	6.751	0	0	0	0	0	0	0	0	0	2508793	1494649	1267879
541.186	8.98	0	0	0	0	0	0	0	0	0	2052393	1423779	0
541.222	8.873	0	0	0	0	0	0	0	1410967	1187480	0	0	0
541.26	9.353	0	0	0	0	0	0	0	0	0	3939120	0	6282718
541.272	10.093	0	0	0	0	0	0	0	830584	0	0	0	0
542.322	10.16	0	0	0	0	978266	888669	0	0	0	0	0	0
542.323	10.32	0	0	0	3859355	6437534	6278002	0	0	0	0	0	0
543.081	9.633	0	853714	1617083	0	0	0	0	0	0	0	0	0
543.105	8.632	1142936	962940	907252	0	0	0	1361008	981042	1424048	1060263	1556883	0
543.766	9.329	0	0	0	0	0	0	0	0	0	1921500	1013728	3874584
544.34	10.693	0	0	0	866882	800403	0	0	0	0	0	0	0
544.357	5.48	0	0	0	2031148	0	0	0	0	0	0	0	0
545.081	8.027	798399	0	0	0	0	0	0	0	0	0	0	0
545.086	8.507	794270	756396	780920	0	0	0	0	0	0	667202	850200	0
546.49	10.724	27528414	33813978	31009088	0	0	0	0	0	0	0	0	0	Not halogenated
545.732	9.193	0	0	0	0	0	0	0	0	0	2359918	0	4214351
546.235	9.207	0	0	0	0	0	0	0	0	0	874670	0	2125857
546.354	11.147	0	0	0	6123004	6178324	4975390	0	0	0	0	0	0
547.112	7.516	2305018	1945878	1559615	0	0	0	0	0	0	0	0	0	mono-chlorinated	C30H23ClO8
546.729	7.48	0	0	0	0	0	0	1457808	1427534	2617799	0	0	0
546.734	9.193	0	0	0	0	0	0	0	0	0	1813750	0	3570153
547.361	11.022	7060367	3787443	3458008	0	0	0	0	0	0	0	0	0	Not halogenated
547.231	9.187	0	0	0	0	0	0	0	0	0	1108403	0	2117899
547.233	7.453	0	0	0	0	0	0	0	0	1136742	0	0	0
547.274	7.88	0	0	0	0	0	0	0	0	0	0	0	1473097
547.36	11.327	0	0	0	817770	0	854805	0	0	0	0	0	0
553.164	9.52	4855040	4954255	5736959	0	0	0	0	0	0	0	0	0	Formicamycin A, [M + H]+	C30H29O8Cl
547.742	7.2	0	0	0	0	0	0	0	667648	0	0	0	0
548.31	7.096	0	0	0	0	0	0	1957888	2473984	974848	2580480	2527732	2267136
548.31	8.333	0	0	0	0	0	0	0	0	0	0	0	1023276
548.744	7.169	0	0	0	0	0	0	663552	765952	663552	0	0	0
548.758	8.733	0	0	0	0	0	0	0	0	0	0	0	828824
548.808	7.084	0	0	0	0	0	0	1748992	1527808	2856702	2162688	1423360	2033664
549.205	9.191	0	0	0	0	0	0	1292262	1796575	2375100	0	0	0
549.249	9.662	0	0	0	0	0	0	1318516	2462350	2603762	0	0	0
549.45	12.758	3909853	1411917	676327	0	0	0	0	0	0	3056101	7994926	8136542
550.266	5.993	2807624	1625624	2747524	0	0	0	0	0	0	3802185	2917936	3662822
551.355	10.709	1745662	1130456	0	0	0	0	0	0	0	954756	4306105	1002257
551.364	10.74	1640937	1426182	0	0	0	0	0	0	0	0	0	0
551.493	13.187	815344	0	0	0	0	0	0	0	0	0	0	0
551.498	12.4	0	0	0	0	0	0	0	0	0	0	0	1051052
551.498	12.28	0	0	0	0	0	0	0	0	0	0	0	772801
552.359	10.713	0	1277216	0	0	0	0	0	0	0	0	1521866	0
552.747	9.333	0	0	0	0	0	0	0	0	0	1485163	0	5299512
554.262	5.569	3628871	1424085	1886330	0	0	0	0	0	0	0	0	0	Not halogenated
553.187	10.182	0	0	0	0	0	0	0	0	0	832583	835737	654735
553.238	9.347	0	0	0	0	0	0	0	0	0	0	0	2526739
553.265	6.027	9058396	5792573	11468356	0	0	0	0	0	0	8315754	3512750	11304651
553.267	7.653	0	0	0	0	0	0	0	0	0	0	0	777316
553.313	4.733	880204	964783	663548	0	0	0	2841650	2267505	2354562	1618618	1606293	1453493
553.313	4.893	0	0	0	0	0	0	0	0	1290172	0	0	0
559.093	8.084	831037	912728	847145	0	0	0	0	0	0	0	0	0	di-chlorinated peak	C28H24Cl2O8
554.263	5.707	819765	0	0	0	0	0	0	0	0	0	0	0
554.285	5.973	0	0	0	0	0	0	0	0	0	4977726	2006481	5124932
554.373	10.729	1131030	2546240	1574096	904032	0	0	827395	886564	1475066	1318079	1494708	1388726
554.875	10.713	0	0	0	0	0	0	0	0	918063	676346	1123074	816076
555.36	11.487	0	0	0	0	0	0	0	690392	1470784	0	0	0
555.765	8.887	0	0	0	0	0	0	0	0	0	1178023	0	1793004
556.265	8.893	0	0	0	0	0	0	0	0	0	0	0	1241578
556.298	7.077	4548203	3604512	10492636	0	0	0	15241955	14446254	15189299	17493026	17179614	14921568
556.8	7.071	2894357	3427423	7204864	0	0	0	9887078	11174283	11030464	14034871	13203247	16295353
557.122	9.213	0	0	2248605	0	0	0	775953	0	0	0	0	0
558.258	6.037	9073682	9113805	11784893	0	0	0	7619366	8476099	12391106	19756889	24516634	19565327
558.713	7.473	0	0	0	0	0	0	0	798847	821207	0	0	0
561.127	8.28	1034986	865431	1318186	0	0	0	0	0	0	0	0	0	Not halogenated
559.521	12.933	0	0	0	781332	0	0	0	0	0	1103574	0	0
560.502	13.133	0	0	0	0	0	0	0	0	0	876158	0	0
561.092	8.08	0	686176	0	0	0	0	0	0	0	0	0	0
561.417	10.693	4841505	2525607	3100528	0	0	0	0	0	0	0	0	0	Not halogenated
561.125	9.353	0	1054487	1736527	0	0	0	0	0	0	0	0	0
561.136	9.333	1161185	0	999798	0	0	0	0	0	0	0	0	0
562.485	10.538	1862770	1572081	2602256	0	0	0	0	0	0	0	0	0	Not halogenated
568.275	6.013	18108941	12049261	12106183	0	0	0	0	0	0	0	0	0	Not halogenated
563.391	11.349	0	0	0	774732	0	995679	1130438	819093	1373893	0	0	0
563.465	12.92	50978926	19665979	5582718	0	0	0	1489984	2841878	3010825	24661238	47668982	51342919
563.783	7.043	0	0	0	0	0	0	0	910588	0	868352	1085440	663552
563.793	7.147	0	0	0	0	0	0	0	0	0	864256	0	0
564.283	7.078	0	0	1945600	0	0	0	3090432	3536896	3293809	5093887	3309568	3532800
564.787	7.08	0	0	0	0	0	0	2056192	3221504	1824622	2263040	2275328	2279424
565.283	7.051	0	0	0	0	0	0	2039808	1748992	823242	2158592	1941504	3321759
565.373	10.94	4664480	2371580	1779118	0	0	0	0	0	0	1694936	6820252	2484581
565.371	10.573	1014905	748433	0	0	0	0	0	0	0	0	0	0
565.785	7.091	0	0	0	0	0	0	1853440	876544	1290207	659456	1636352	1081344
566.288	7.076	0	0	0	0	0	0	0	770048	770048	0	0	765952
566.314	8.667	0	0	0	0	0	0	0	1051850	1218855	0	0	0
566.428	7.133	0	1021767	0	882268	915744	847483	0	0	0	0	0	0
567.207	9.564	0	0	0	0	0	0	6601965	3934795	6342239	0	0	0
568.47	10.756	2352688	2745042	717700	0	0	0	0	0	0	0	0	0	Not halogenated
568.281	7.076	0	0	1415168	0	0	0	9787360	11962632	10801907	12636904	11092486	13486367
573.107	9.258	1375751	2539045	997892	0	0	0	0	0	0	0	0	0	Formicamycin B, [M + H]+	C29H26O8Cl2
568.782	7.078	0	0	0	0	0	0	5953536	6685673	7507435	10095438	9571089	8588439
569.279	7.09	0	0	1206272	0	0	0	8001968	7280705	7849584	9426944	12594508	11848952
569.779	7.082	0	0	0	0	0	0	5374102	6564963	6275126	7750844	8073640	8489155
570.253	6.187	0	0	0	0	0	0	0	0	0	0	0	887364
570.279	7.082	0	0	866304	0	0	0	4971908	5959680	8945416	7861601	7359080	6544419
570.779	7.091	0	0	0	0	0	0	3842732	3727598	5326607	4055040	3960832	4515683
571.185	9.196	0	0	0	0	0	0	3751382	4840476	4180782	0	0	0
571.278	5.573	0	0	741770	0	0	0	0	0	0	0	0	905968
572.286	8.316	0	0	0	0	0	0	1106544	1272104	997535	0	0	0
575.144	9.538	8842185	10604180	9759460	0	0	0	0	0	0	0	0	0	Formicamycin A, [M + Na]+	C30H29O8Cl
573.274	8.027	0	0	0	0	0	0	0	0	740151	0	0	0
574.362	11.644	0	0	0	0	0	0	1516352	2188180	2792637	0	0	0
575.148	9.907	3065035	2722724	2544596	0	0	0	0	0	0	0	0	0	Not halogenated
575.138	9.32	0	0	1659197	0	0	0	0	0	0	0	0	0
581.073	8.076	1000622	1221719	1005134	0	0	0	0	0	0	0	0	0	di-chlorinated peak	C30H22Cl2O8
575.148	9.307	1276852	1530629	0	0	0	0	0	0	0	0	0	0
575.43	10.913	10534062	7326798	9699290	0	0	0	0	0	0	0	873747	0
575.457	12.853	1453169	0	0	0	0	0	0	0	0	0	0	0
575.469	12.849	1292185	0	0	0	0	0	0	0	0	0	2612316	1543113
575.473	12.884	1082090	0	0	0	0	0	0	0	0	0	2203166	1579453
575.506	13.157	1428548	987303	0	5321172	4825330	5172053	0	0	0	2921264	3687501	3049899
577.153	9.92	900047	959224	0	0	0	0	0	0	0	0	0	0
577.482	13.07	111349213	108116334	41389477	0	0	0	20067274	47367719	35019329	42179715	77093596	58555736
577.5	13.16	1307718	0	0	0	0	0	0	0	0	0	0	0
578.516	12.32	0	0	0	0	0	0	0	0	0	1051573	1399564	0
579.062	6.04	0	0	0	2112608	1052928	0	0	0	0	0	0	0
579.386	11.17	12644088	6100688	12710096	0	0	0	0	0	0	0	961384	0
579.457	12.409	0	0	0	0	0	0	0	0	0	1002746	2007399	2156219
584.305	5.622	928614	923327	1009141	0	0	0	0	0	0	0	0	0	Not halogenated
581.277	9.747	0	0	0	0	0	0	1082021	0	0	0	0	0
582.482	12.793	0	0	0	0	0	0	0	0	0	788134	1027260	0
583.071	8.093	660606	871917	0	0	0	0	0	0	0	0	0	0
583.398	11.743	0	0	0	964676	0	0	1265193	1436667	1558201	1928164	2034457	964649
583.4	11.947	0	0	0	808274	0	0	0	0	0	0	0	0
584.271	6.592	1450777	0	1181585	0	0	0	0	0	0	3223265	687970	3460116
587.128	10.236	18100393	20386593	17283640	0	0	0	0	0	0	0	0	0	Formicamycin C, [M + H]+	C30H28O8Cl2
584.506	12.978	5244833	2767499	981670	0	0	0	0	0	0	10357529	15178503	7609631
585.292	6.036	4833660	3307396	6388239	0	0	0	0	0	0	4500973	1736970	4374803
585.414	12.196	0	0	0	6191683	1893548	1794733	0	0	0	0	0	0
586.519	12.833	0	0	0	0	0	0	0	0	0	1249077	1331304	0
587.128	9.853	7454385	8236809	6669631	0	0	0	0	0	0	0	0	0	Formicamycin C (isomer, previously unidentified), [M + H]+	C30H28O8Cl2
589.122	10.231	14493849	14471179	12915612	0	0	0	0	0	0	0	0	0	Isotope peak of Formicamycin C, [M + H]+
587.325	0.44	0	0	0	0	0	0	0	668961	0	0	0	0
587.467	12.867	0	0	0	1248832	0	0	0	0	0	0	0	0
587.544	13.233	0	0	0	5049087	0	0	0	0	0	0	0	1269692
588.386	11.813	0	0	0	0	0	0	0	0	997280	0	0	0
588.403	10.8	0	0	0	0	0	740401	0	0	0	0	0	0
588.41	7.142	0	0	0	924073	746921	680527	0	0	0	0	0	0
588.414	11.147	0	0	0	0	870924	0	0	0	0	0	0	0
588.425	13	0	0	0	0	0	0	0	0	0	0	0	872448
589.447	11.147	2054366	883786	2166967	0	0	0	0	0	0	0	0	0	Not halogenated
589.414	10.647	1096941	0	771103	0	0	0	0	0	0	0	0	0
590.126	9.871	1662351	1557261	1739272	0	0	0	0	0	0	0	0	0	Not halogenated
589.481	12.992	8564013	5027476	1290403	0	0	0	0	1679184	2076372	1278250	4995791	3404069
595.091	9.249	1830847	1214941	927273	0	0	0	0	0	0	0	0	0	Formicamycin B, [M + Na]+	C29H26O8Cl2
591.12	9.907	1291026	0	0	0	0	0	0	0	0	0	0	0
591.125	5.56	0	0	0	868810	0	0	0	0	0	0	0	0
591.137	10.213	1469529	0	0	0	0	0	0	0	0	0	0	0
591.347	6.48	0	0	0	0	0	0	0	0	0	0	800194	0
591.496	13.227	20193113	10486584	11794675	0	0	0	3683250	3605498	2192767	6056371	12254651	9674912
591.496	13.333	0	0	0	993931	0	0	0	0	0	0	0	0
591.501	12.367	0	0	0	999016	0	908184	0	0	0	0	0	0
592.159	4.59	0	0	0	0	0	0	817992	854556	1210688	0	720895	0
592.279	6.698	0	0	0	0	0	0	0	3224086	7193806	0	6880138	0
593.078	8.493	0	0	671581	0	0	0	0	0	0	0	0	0
593.365	9.54	3919156	4433563	5475817	0	0	0	0	0	0	3162148	4410608	3020800
593.429	10.92	2056192	0	0	0	0	0	0	0	0	0	0	0
593.444	10.893	0	0	3641424	0	0	0	0	0	0	0	0	0
593.475	12.538	1400746	0	0	0	0	0	0	0	0	0	2874175	1171758
594.024	6.053	0	0	0	1020324	679823	0	0	0	0	0	0	0
594.153	4.619	0	0	0	0	0	0	882827	1496722	1077928	764897	800530	0
595.035	6.04	0	0	0	1621128	812388	0	0	0	0	0	0	0
600.299	5.933	2056911	2124907	1484993	0	0	0	0	0	0	0	0	0	Not halogenated
595.257	8.038	0	0	0	0	0	0	9298899	7322387	9869251	1036795	2021298	932050
596.307	6.058	1216992	839915	1551226	0	0	0	0	0	0	7021936	4101673	5846555
597.413	12.204	0	0	0	3456973	1029449	747821	0	0	0	0	0	0
597.431	11.787	0	0	0	0	0	0	1176766	0	0	862889	940326	0
597.448	11.753	0	0	0	0	0	0	0	0	859517	0	1335896	0
597.49	12.824	0	0	0	1283306	1082406	1476604	0	0	0	1382488	2122080	1971396
598.301	6.84	0	0	0	0	0	0	0	0	0	0	1093562	712902
599.23	9.591	0	0	0	0	0	0	1861790	1612140	1475547	0	0	0
599.233	10.123	0	0	0	0	0	0	12459354	11401123	14579441	0	1757767	0
599.327	7.067	0	0	0	0	0	0	0	0	663552	0	0	0
599.434	12.32	0	0	0	10573489	3143795	2396036	0	0	0	0	1877858	0
599.506	13.012	3381205	1653300	675990	5210308	3908759	1949347	0	0	0	3696089	4742848	6811287
599.504	12.6	0	0	0	0	0	1213937	0	0	0	0	0	1259670
599.505	12.88	0	0	0	0	0	0	0	0	0	1244268	0	0
607.423	11.187	5046172	3280935	6293968	0	0	0	0	0	0	0	0	0	Not halogenated
600.5	12.987	0	0	0	0	1223442	0	0	0	0	954777	0	0
600.497	12.32	0	0	0	0	0	0	0	0	0	1957197	0	0
601.357	4.527	821933	790937	0	0	0	0	0	0	0	0	0	0
601.409	10.9	0	1806000	1738752	0	0	0	0	0	0	0	0	0
601.488	12.947	2924864	1505785	0	0	0	0	0	0	0	0	2715225	2077860
601.509	12.307	0	0	0	0	0	0	0	0	0	699369	833413	0
601.513	12.507	0	0	0	0	0	0	0	0	0	0	1619796	0
601.524	13.213	1069728	0	0	3561680	3357059	1923818	0	0	0	4130683	2964612	2688179
602.184	4.83	0	0	0	0	0	0	1890075	864256	0	943764	1167952	0
603.032	6.043	941308	0	869295	2774820	1631830	0	0	0	0	0	0	0
603.297	7.943	0	0	0	0	0	0	4292275	5036854	6546099	0	1458383	0
603.294	9.117	0	0	0	0	0	0	11657356	9480230	10504463	0	1787318	0
603.339	10.453	0	0	0	922657	0	0	0	0	0	0	0	0
603.498	13.111	7200879	6177426	3656503	0	0	0	0	941174	0	0	3733461	1076627
605.228	7.418	0	0	0	0	0	0	0	0	0	5730470	5868345	6275965
605.399	10.693	1883722	0	2228935	0	0	0	0	0	0	0	0	0
605.411	10.693	1806238	0	0	0	0	0	0	0	0	0	0	0
605.477	13.213	2738860	1746610	0	0	0	0	0	0	0	0	0	0
605.511	13.38	863397	1157981	0	0	0	0	0	0	0	0	0	0
606.029	6.08	0	0	0	845212	0	0	0	0	0	0	0	0
606.487	12.684	0	0	0	0	0	0	0	0	0	4003640	6847054	4996833
607.022	6.053	0	0	0	1321037	0	0	0	0	0	0	0	0
607.071	9.947	665984	0	0	0	0	0	0	0	0	0	0	0
607.339	8.253	0	0	0	0	0	0	0	0	0	2060288	1089536	3100628
607.385	9.827	2018545	0	0	0	0	0	0	0	0	0	0	0
609.096	9.951	2735516	3202279	1555420	0	0	0	0	0	0	0	0	0	Formicamycin C(isomer, previously unidentified), [M + Na]+	C30H28O8Cl2
607.491	12.673	989150	0	0	0	0	0	0	0	0	2185167	3607228	4109763
608.254	9.2	0	0	0	0	0	0	1731703	2040967	1622588	0	0	0
608.504	12.844	6881820	2002679	0	2293770	0	1347086	0	0	0	34848251	34496212	25810122
609.105	10.222	116593616	106787442	105896820	0	0	0	0	0	0	0	0	0	Formicamycin C, [M + Na]+	C30H28O8Cl2
609.106	9.836	20656241	21727462	15966530	0	0	0	0	0	0	0	0	0	Formicamycin C, (isomer, previously unidentified), [M + Na]+	C30H28O8Cl2
609.109	10.476	943724	1830912	2364187	0	0	0	0	0	0	0	0	0	Not halogenated
609.105	10	0	0	909034	0	0	0	0	0	0	0	0	0
611.538	11.387	1918919	1633248	1539419	0	0	0	0	0	0	0	0	0	Not halogenated
609.362	9.32	0	0	1794033	0	0	0	0	0	0	0	0	0
610.518	13.04	5221469	3973537	1554174	0	0	0	0	0	0	11477676	10512326	8585540
611.097	10.467	0	1157939	1422218	0	0	0	0	0	0	0	0	0
611.115	10.333	0	1394124	0	0	0	0	0	0	0	0	0	0
611.375	9.536	20742959	19807428	21344135	0	0	0	5497174	6525872	8419245	18530870	15368199	14241567
612.107	10.222	28845363	25830146	24430890	0	0	0	0	0	0	0	0	0	Isotope peak of Formicamycin C, [M + Na]+
612.102	9.84	3339477	4296046	0	0	0	0	0	0	0	0	0	0
613.102	9.844	3030917	2718100	2004689	0	0	0	0	0	0	0	0	0	Isotope peak of Formicamycin C
612.12	9.88	0	0	3669651	0	0	0	0	0	0	0	0	0
612.379	11.764	0	0	0	0	0	0	1865450	1233318	2692189	0	0	0
612.417	11.027	974463	0	0	0	0	0	0	0	0	0	0	0
612.526	13.287	0	0	0	0	0	0	0	0	0	1816686	1519086	0
614.104	10.218	4902912	4288963	3723240	0	0	0	0	0	0	0	0	0	Isotope peak of Formicamycin C, [M + Na]+
613.444	11.133	0	0	0	0	0	0	973640	0	0	794867	0	0
613.481	12.964	6978763	3819014	1193768	13753973	9597234	9487091	0	859834	0	10868024	17397360	18469008
613.489	12.357	0	0	0	1524173	0	1770474	0	0	0	0	1464866	1162417
613.495	13	0	0	0	0	0	0	0	0	0	0	0	4827662
615.423	11.022	2780880	1823569	2019912	0	0	0	0	0	0	0	0	0	Not halogenated
615.351	4.649	0	0	0	0	0	0	2058265	1028000	866762	0	0	0
615.354	4.767	0	0	0	0	0	0	2590209	662153	2035477	0	645932	0
615.364	4.853	0	0	0	0	0	0	1941897	0	0	0	0	0
615.368	4.747	0	0	0	0	0	0	0	1366579	0	0	0	0
619.154	6.027	1682590	1600520	1728240	0	0	0	0	0	0	0	0	0	Not halogenated
615.497	12.837	0	0	0	3059649	1383326	1555682	0	0	0	1791773	0	1490050
615.499	12.26	0	0	0	4121147	1821745	2666859	0	0	0	1347834	2111099	1964823
615.497	13.153	34009034	22598718	21217269	238506198	167445470	170718030	10228855	7531776	6193001	93964511	108725084	68619407
615.495	13.24	0	1424246	0	0	0	0	0	0	0	0	0	0
615.511	12.647	1469953	0	0	0	0	0	0	0	0	0	2695814	0
617.515	13.012	2652393	882816	0	6155875	4481625	2068776	0	919291	0	3184727	5054587	1847296
617.51	13.379	1301480	1619947	1389447	12008689	5188425	6416577	0	0	0	5983505	6328956	3862049
618.215	8.853	0	0	0	0	0	0	0	0	0	7708820	4617509	4812810
618.215	9.036	0	0	0	0	0	0	0	0	0	5430467	3704723	3634159
618.3	7.2	0	0	0	0	0	0	9916160	7340205	10834723	0	4101760	1402880
618.513	13.173	0	0	0	0	0	2854577	0	0	0	0	0	0
618.798	7.204	0	0	0	0	0	0	7014568	6013040	8676241	1740800	1220608	1411072
619.422	10.911	8331622	7616176	9699290	0	0	0	0	0	0	0	0	0	Not halogenated
619.246	8.204	0	0	0	0	0	0	0	0	0	13605089	16242767	7772569
619.247	8.604	0	0	0	0	0	0	0	0	0	2218458	1709886	1572443
619.293	7.098	1425833	1157784	0	0	0	0	0	0	0	0	976896	0
619.421	10.687	8557990	7445252	9415783	0	0	0	0	0	0	0	859083	0
619.492	13.373	2014603	2040477	1705861	0	0	0	0	0	0	0	0	0	Not halogenated
620.429	10.684	2485142	2689553	2915107	0	0	0	0	0	0	0	0	0	Not halogenated
620.23	9.751	0	0	0	0	0	0	0	0	0	1146873	927632	846379
620.231	9.467	0	0	0	0	0	0	0	0	0	7024942	7135979	7251953
620.254	8.204	0	0	0	0	0	0	0	0	0	6492008	4212059	3749964
621.085	10.098	2338694	1945017	1340670	0	0	0	0	0	0	0	0	0	Formicamycin E, [M + H]+	C30H27O8Cl3
621.078	10.947	0	0	3737600	0	0	0	0	0	0	0	0	0
621.087	10.68	4469840	3906201	3287827	0	0	0	0	0	0	0	0	0	Formicamycin G, [M + H]+	C30H27O8Cl3
621.087	10.444	6012783	6011852	4731863	0	0	0	0	0	0	0	0	0	Formicamycin F, [M + H]+	C30H27O8Cl3
621.088	10.293	2855414	3591741	2760725	0	0	0	0	0	0	0	0	0	Formicamycin H, [M + H]+	C30H27O8Cl3
621.434	11.387	2126782	1308005	1717824	0	0	0	0	0	0	0	0	0	Not halogenated
621.093	10.947	0	1323656	2223423	0	0	0	0	0	0	0	0	0
621.286	7.107	2645519	0	0	0	0	0	0	0	0	3485187	0	0
621.293	7.653	0	0	0	0	0	0	0	0	1051449	0	0	0
621.304	7.209	9458308	9886731	20544895	0	0	0	102714131	97432670	97616422	49506388	59649195	57631695
623.083	10.289	2892979	2547654	2719914	0	0	0	0	0	0	0	0	0	Isotope peak of Formicamycin H, [M + H]+
621.436	11.24	730638	0	0	0	0	0	0	0	0	0	0	0
622.292	7.653	0	0	0	0	0	0	3625977	2614409	3598283	1212464	1550596	1080795
622.308	7.52	0	0	0	0	0	0	917361	0	902948	0	0	0
622.309	7.4	0	0	0	0	0	0	0	0	0	0	1857741	0
622.321	7.507	0	0	0	0	0	0	1274399	0	0	0	0	0
623.415	10.96	2427336	1960619	2929365	0	0	0	0	0	0	0	0	0	Not halogenated
623.327	9.32	0	0	0	0	0	0	0	0	0	3161434	0	0
623.338	9.333	0	0	0	0	0	0	0	0	0	0	0	4514148
624.083	10.462	1830912	1517568	1113036	0	0	0	0	0	0	0	0	0	Isotope peak of Formicamycin F, [M + H]+
623.41	10.853	0	0	1410391	0	0	0	0	0	0	0	0	0
623.421	10.853	966499	0	0	0	0	0	0	0	0	0	0	0
624.08	10.68	0	0	777536	0	0	0	0	0	0	0	0	0
625.074	9.849	1367070	1106324	997034	0	0	0	0	0	0	0	0	0	Not halogenated
624.089	10.107	944241	1018992	0	0	0	0	0	0	0	0	0	0
624.095	10.68	1409555	0	0	0	0	0	0	0	0	0	0	0
625.079	10.218	5561782	4804161	5036753	0	0	0	0	0	0	0	0	0	Not halogenated
625.553	11.529	3802028	4305299	4293314	0	0	0	0	0	0	0	0	0	Not halogenated
625.091	10.1	883127	800042	0	0	0	0	0	0	0	0	0	0
625.091	10.453	2116400	0	0	0	0	0	0	0	0	0	0	0
625.39	9.828	6315817	6035324	3879396	0	0	0	0	1168320	1284107	2170069	3430794	1921458
627.366	9.436	1521675	1120090	1578649	0	0	0	0	0	0	0	0	0	Not halogenated
626.391	9.813	2451458	2848548	1937894	0	0	0	0	0	0	1692895	1288606	0
626.392	11.92	0	0	0	0	0	0	0	0	924401	0	0	0
627.259	9.893	0	0	0	0	0	0	1022296	1724118	2190467	0	0	0
627.334	10.173	0	0	0	712974	0	755494	0	0	0	0	0	0
627.366	9.311	4750233	4726036	5618055	0	0	0	0	0	0	0	0	0	Not halogenated
629.049	9.956	1595322	1583728	1352075	0	0	0	0	0	0	0	0	0	Formicamycin D, [M + Na]+	C29H25O8Cl3
627.367	8.96	0	0	1040291	0	0	0	0	0	0	0	0	0
627.367	9.053	0	0	895679	0	0	0	0	0	0	0	0	0
627.388	8.893	0	0	0	0	0	0	695349	1728852	2385958	0	0	0
627.432	11.133	0	0	0	1123306	0	1179305	632970	0	0	0	0	0
627.461	12.338	0	0	0	1366142	0	936501	0	0	0	0	652645	0
628.081	10.227	0	0	805414	0	0	0	0	0	0	0	0	0
628.379	8.907	0	0	0	0	0	0	0	0	1266092	0	0	0
631.05	9.956	1582781	1630567	1128145	0	0	0	0	0	0	0	0	0	Isotope peak of Formicamycin D, [M + Na]+
629.095	7.547	0	0	0	0	0	0	0	0	0	0	0	718570
629.374	9.68	791136	0	0	0	0	0	0	0	0	0	0	0
629.384	8.979	14340522	14594359	15006652	0	0	0	4499479	7748522	7101074	7791377	11099711	9194496
629.384	9.539	38480751	33293390	35661547	0	0	0	9194759	16432610	16243712	31469203	40572440	29694681
629.387	10.227	0	0	0	0	0	0	0	0	0	0	0	831737
629.401	9.211	0	13157643	14048447	0	0	0	8650831	10153600	9682736	5560182	0	5357515
629.399	9.347	0	0	0	0	0	0	0	0	0	0	5091002	0
629.433	11.253	830119	0	0	0	0	0	0	0	0	0	0	0
629.476	12.445	1405934	1317964	884322	13102668	7160646	11336363	714773	0	828367	4948747	9409372	8380159
629.476	12.271	0	0	0	7926112	2565281	3969219	0	0	0	1116070	1365617	809908
629.503	13.32	0	0	0	826225	0	0	0	0	0	0	0	0
629.525	12.773	2607980	925363	1050168	0	0	0	0	0	0	0	5860801	0
630.284	7.204	0	0	0	0	0	0	765952	876544	1196032	0	0	0
630.316	6.513	699378	0	735110	0	0	0	0	0	0	0	0	0
630.783	7.193	0	0	0	0	0	0	667648	0	667648	0	0	0
633.507	13.529	5278691	1223609	2221759	0	0	0	0	0	0	0	0	0	Not halogenated
631.266	7.213	0	0	0	0	0	0	0	0	1191936	0	0	0
631.395	9.545	3657180	4037718	4090753	0	0	0	0	1572426	0	4345041	3850791	3745696
631.468	13.169	0	0	0	3833547	4157288	2661746	0	0	0	0	0	0
631.49	12.629	1471187	0	0	3174981	1500636	7376255	0	0	0	5753676	4298935	8302302
632.496	12.371	0	0	0	15581522	6631886	9995002	0	0	0	2701512	3407621	4037970
633.264	8.996	0	0	0	0	0	0	0	0	0	4854006	3961973	2991840
633.437	10.907	22867801	20862499	24972981	0	0	0	0	0	0	1173787	3637923	927242
633.441	11.16	1146687	0	1666945	0	0	0	0	0	0	0	0	0
633.447	11.04	1162042	0	0	0	0	0	0	0	0	0	0	0
635.413	10.333	1356476	1680234	2789022	0	0	0	0	0	0	0	0	0	Not halogenated
634.246	10.173	0	0	0	0	0	0	0	0	0	1323227	1565904	1725179
634.249	10.364	0	0	0	0	0	0	0	0	0	2398330	2030461	2491760
635.205	7.107	0	0	0	0	0	0	0	0	0	1925299	0	0
635.218	7.087	0	0	0	0	0	0	0	659456	1536000	0	1544192	1427456
637.43	10.684	4499887	2942759	4407422	0	0	0	0	0	0	0	0	0	Not halogenated
635.465	12.669	0	0	0	6168568	2352334	2417513	0	0	0	2884016	4457989	3242165
637.212	7.07	0	0	0	0	0	0	1431552	1114112	0	1083392	0	768000
637.428	10.469	26610195	21871279	34895075	0	0	0	0	0	0	0	4412836	968072
637.429	11.153	3899671	3284949	5371952	0	0	0	0	0	0	0	2031244	0
637.435	10.907	3411048	2472033	2777088	0	0	0	0	0	0	0	0	0	Not halogenated
638.285	5.587	1518348	1235384	1736352	0	0	0	0	0	0	0	0	0	Not halogenated
637.441	11.013	0	0	788679	0	0	0	0	0	0	0	0	0
637.48	12.832	9713813	3098434	1260605	87041319	46197572	37121129	0	1351766	1011122	55413599	73493228	64107556
639.568	11.653	3989356	3263257	3802044	0	0	0	0	0	0	0	0	0	Not halogenated
639.498	13.01	92696269	56950753	20129440	269519625	229491265	192458345	9053365	25845936	6971387	195124144	210237472	188570212
640.253	4.778	1628416	1075250	1181555	0	0	0	0	0	0	0	0	0	Not halogenated
640.192	8.853	0	0	0	0	0	0	0	0	0	2322018	1753527	2044064
640.195	9.033	0	0	0	0	0	0	0	0	0	2121933	0	1104736
641.385	9.627	1976178	1180233	1457643	0	0	0	0	0	0	0	0	0	Not halogenated
641.372	9.613	0	1091667	0	0	0	0	0	0	0	0	0	0
643.067	10.098	13517246	10602369	6394305	0	0	0	0	0	0	0	0	0	Formicamycin E, [M + Na]+	C30H27O8Cl3
641.393	9.64	1304376	0	0	0	0	0	0	0	0	0	0	0
641.511	13.218	33133015	19037125	23538738	109289789	79471395	77174571	13044375	8093630	5615129	95143074	93948827	74650509
642.213	9.76	0	0	0	0	0	0	0	0	0	2497524	2285090	2373992
642.213	9.48	0	0	0	0	0	0	0	0	0	12269713	5967003	11495073
642.352	9.76	0	0	0	0	0	0	1665773	0	946362	0	0	0
642.503	13.008	1551054	0	0	3995689	4986346	2267472	0	0	0	4320515	4098326	2271232
643.067	10.293	7185743	8148029	8344469	0	0	0	0	0	0	0	0	0	Formicamycin H, [M + Na]+	C30H27O8Cl3
643.068	10.671	17245277	16498556	17612649	0	0	0	0	0	0	0	0	0	Formicamycin G, [M + Na]+	C30H27O8Cl3
643.069	10.436	94064348	107591115	82638685	0	0	0	0	0	0	0	0	0	Formicamycin F, [M + Na]+	C30H27O8Cl3
645.379	9.431	1905407	1706998	1904162	0	0	0	0	0	0	0	0	0	Not halogenated
643.385	9.782	0	0	0	0	0	0	1128935	1304116	1111931	0	0	0
643.398	9.335	1703732	2492840	2446611	0	0	0	988051	1551253	1635268	0	0	774360
643.399	9.828	14372344	11111248	10081312	0	0	0	1528597	3080079	3163813	5191361	7783945	3960080
643.525	13.485	1848465	0	1951320	16549842	9255271	9094868	0	0	0	9804240	10570533	5918915
643.535	12.913	3599955	1151810	699907	0	0	0	0	0	0	0	3398238	0
644.534	13.2	0	0	0	1429504	0	0	0	0	0	0	0	0
644.803	8.313	0	0	0	0	0	0	0	736882	843258	0	0	0
645.242	7.096	1262152	1955649	2603669	0	0	0	2833923	1748992	2390016	2367488	2809171	3111438
645.258	7.107	0	0	0	0	0	0	0	0	0	2409318	0	0
645.383	9.32	6073328	7472479	7587717	0	0	0	0	0	0	0	0	1245961
645.394	7.96	1133951	1412632	1602563	0	0	0	0	0	0	0	0	0	Not halogenated
645.39	9.56	659456	0	1298432	0	0	0	0	0	0	0	0	0
646.067	10.093	4202183	4092201	2424685	0	0	0	0	0	0	0	0	0	Isotope peak of Formicamycin E, [M + Na]+
645.413	10.68	983909	0	0	0	0	0	0	0	0	0	0	0
645.472	12.191	0	0	0	3196308	1239832	1794822	0	0	0	0	0	0
645.466	12.08	0	0	0	1088810	0	0	0	0	0	0	0	0
645.541	13.74	0	0	0	1490110	0	0	0	0	0	0	874332	0
645.553	13.747	1080148	0	0	0	1074425	0	0	0	0	0	0	0
646.065	10.307	2248954	0	2665942	0	0	0	0	0	0	0	0	0
646.068	10.676	6082941	5166200	6265129	0	0	0	0	0	0	0	0	0	Isotope peak of Formicamycin G, [M + Na]+
646.069	10.436	31649580	31629558	27640121	0	0	0	0	0	0	0	0	0	Isotope peak of Formicamycin F, [M + Na]+
647.061	10.093	4701266	4454028	2727365	0	0	0	0	0	0	0	0	0	Isotope peak of Formicamycin E, [M + Na]+
646.172	9.88	970080	0	0	0	0	0	0	0	0	0	0	0
647.065	10.436	38755747	43602282	30198968	0	0	0	0	0	0	0	0	0	Isotope peak of Formicamycin F, [M + Na]+
647.066	10.676	7290368	6341812	6478397	0	0	0	0	0	0	0	0	0	Isotope peak of Formicamycin G, [M + Na]+
649.062	10.436	5958580	5866230	3718944	0	0	0	0	0	0	0	0	0	Isotope peak of Formicamycin F, [M + Na]+
647.228	7.113	0	0	0	0	0	0	0	0	0	0	770048	2149478
647.395	9.538	34886214	41332615	35891241	0	0	0	9207246	15721313	18277761	30716873	33245707	32899630
647.452	11.15	10002480	5478853	8999703	0	0	0	0	0	0	0	1326922	0
647.485	12.147	0	0	0	8447308	2212036	2564355	0	0	0	759214	923298	706135
647.488	12.267	0	0	0	1264994	0	0	0	0	0	0	0	0
647.52	13.643	14290932	11912209	10388144	0	0	0	0	0	0	0	1484785	1136931
648.261	11.027	0	0	0	0	0	0	0	0	0	793640	1340450	1259375
649.06	10.667	1207423	696190	0	0	0	0	0	0	0	0	0	0
649.433	11.187	2689672	1180810	3327026	0	0	0	0	0	0	0	0	0	Not halogenated
649.22	8.7	0	0	0	0	0	0	0	0	0	802933	802784	0
649.429	10.608	5788053	3973646	5680937	0	0	0	0	0	0	0	1523433	1012465
649.427	9.987	0	0	988917	0	0	0	0	0	0	0	0	0
653.433	10.738	4609069	4308981	7453393	0	0	0	0	0	0	0	0	0	Not halogenated
649.461	12.067	0	0	0	697575	0	0	0	0	0	0	0	0
651.218	7.47	1488104	1415080	1948218	0	0	0	1686652	0	0	0	0	0
651.446	10.903	6501849	4353394	6043415	0	0	0	0	0	0	0	774013	0
651.444	11.343	5624769	3627734	3694567	0	0	0	0	0	0	0	2142894	0
651.445	10.741	22866098	20035132	27711256	0	0	0	0	0	0	0	4680978	1178478
651.454	10.88	0	3926272	0	0	0	0	0	0	0	0	0	0
651.459	12.221	700920	0	0	7730918	2297019	2537373	0	0	0	1617755	3716664	2248565
651.462	11.987	0	0	0	879125	0	0	0	0	0	0	0	0
652.278	5.2	1336869	0	0	0	0	0	0	0	0	0	0	0
654.271	5.196	16163959	9658096	12852784	0	0	0	0	0	0	0	0	0	Not halogenated
653.456	12.84	0	0	0	3369630	1444537	0	0	0	0	0	0	0
653.475	12.352	3303753	2960012	2115401	43359070	16602298	27987379	1630179	2003964	2128101	16792978	31344224	21546871
653.477	13.147	1651405	0	0	0	0	0	0	0	0	0	0	0
655.047	10.893	1796660	2533426	1599584	0	0	0	0	0	0	0	0	0	Formicamycin J, [M + H]+	C30H26O8Cl4
654.479	12.144	0	0	0	5187367	1534157	1322460	0	0	0	1412414	1588912	835828
655.439	10.671	5134270	4747246	5330794	0	0	0	0	0	0	0	0	0	Not halogenated
655.265	5.347	1427979	0	0	0	0	0	0	0	0	0	0	0
656.444	10.667	1885776	1573290	1804094	0	0	0	0	0	0	0	0	0	Not halogenated
655.467	13.011	1468740	0	0	6482771	5245397	4983146	0	0	0	4431320	4076575	4084390
655.491	12.508	5177759	1955486	1485303	22880628	8123661	27537478	1316995	1106211	1254020	22205459	27199548	25256729
655.491	12.256	2650435	2400690	1658522	58490500	23172390	24052127	819697	982490	1130961	10074574	14951275	0
655.795	8.347	0	0	0	0	0	0	1407630	2276387	2056746	0	0	0
656.226	10.373	0	0	0	0	0	0	0	0	0	15480155	18961328	18098983
656.226	10.173	0	0	0	0	0	0	0	0	0	1148600	1226054	1373575
656.298	8.347	0	0	0	0	0	0	1120492	1390041	2261910	0	0	0
656.315	11.18	0	0	0	0	0	0	0	0	0	739047	0	1047324
657.045	10.867	2392900	2053195	1983815	0	0	0	0	0	0	0	0	0	Not halogenated
656.491	12.393	0	0	0	1559613	0	0	0	0	0	1032056	0	0
659.039	10.431	5457035	6156239	4577862	0	0	0	0	0	0	0	0	0	Not halogenated
657.505	12.41	851254	965362	0	11445070	5344722	8849132	0	0	0	7785652	9855210	8428459
657.507	13.491	0	0	0	5061008	2912194	2790675	0	0	0	1060078	1356964	0
658.507	12.54	0	0	0	810725	0	0	0	0	0	0	814943	0
658.508	12.675	0	0	0	1217740	0	2905476	0	0	0	3017305	4991005	3413044
659.044	10.916	826262	1202305	972800	0	0	0	0	0	0	0	0	0	Not halogenated
659.523	13.609	2644968	1467977	1649231	0	0	0	0	0	0	0	0	0	Not halogenated
659.041	10.08	987384	0	0	0	0	0	0	0	0	0	0	0
659.043	10.867	0	684315	0	0	0	0	0	0	0	0	0	0
659.047	10.653	0	707249	0	0	0	0	0	0	0	0	0	0
659.286	9.613	0	0	0	0	0	0	2106685	3034730	2956094	0	0	0
659.395	9.613	0	1463330	3774058	0	0	0	0	0	0	0	0	0
659.406	9.627	2130656	0	0	0	0	0	0	0	0	0	0	0
659.41	10.92	3804273	0	0	0	0	0	0	0	0	0	0	0
659.507	13.547	0	0	1059807	0	0	0	0	0	0	0	0	0
659.518	12.619	836965	0	0	0	0	2283014	0	0	0	2332576	1829795	2221969
659.52	12.904	0	0	0	1673608	1623870	1403652	0	0	0	1660589	1635756	1833744
661.038	10.436	4369857	7666842	4170554	0	0	0	0	0	0	0	0	0	Not halogenated
659.524	12.487	0	0	0	0	0	0	0	0	0	0	1145023	1351200
659.526	12.8	0	0	0	0	0	0	0	0	0	0	2064012	0
659.53	12.907	0	0	0	0	0	0	0	0	0	1877559	0	0
660.306	7.807	0	0	0	0	0	0	2560191	1079625	0	0	0	0
660.81	7.813	0	0	0	0	0	0	3008115	0	1697974	0	0	0
661.035	10.667	1025520	0	0	0	0	0	0	0	0	0	0	0
663.39	9.316	5616447	6108434	4794188	0	0	0	0	0	0	0	0	0	Formicamycin I, [M + Na]+	C29H24O8Cl4
661.04	10.087	923159	956660	0	0	0	0	0	0	0	0	0	0
661.404	9.433	0	871650	1455264	0	0	0	0	0	0	0	0	0
661.409	9.329	2746665	1785193	2250476	0	0	0	0	2226298	1367891	0	705908	0
661.409	9.83	13281220	12940764	10622853	0	0	0	1431433	2969011	3919782	5685562	8323960	4467870
661.422	9.347	0	0	0	0	0	0	0	0	0	0	0	1265988
661.423	9.707	0	0	0	0	0	0	0	0	1065498	0	0	0
661.539	13.837	27513717	13590036	9943125	0	0	0	0	0	0	0	1227933	0
662.397	9.293	0	902249	0	0	0	0	0	0	0	0	0	0
663.312	7.96	0	0	0	0	0	0	0	0	0	0	2603237	0
663.316	6.189	0	0	0	0	0	0	1235282	995432	1053504	0	711317	772205
663.318	7.813	0	0	0	0	0	0	82237655	65957947	68374733	15655300	26472918	20237388
663.409	10.787	6115929	6713536	6103262	0	0	0	0	0	0	0	0	0	Not halogenated
663.392	9.067	0	1416157	1494713	0	0	0	0	0	0	0	0	0
663.393	9.16	0	0	2044395	0	0	0	0	0	0	0	0	0
663.394	9.427	1537308	0	0	0	0	0	0	0	0	0	0	0
665.461	11.156	2510824	1225028	2621665	0	0	0	0	0	0	0	0	0	Not halogenated
663.457	12.878	1598226	0	0	4961668	4490614	2648666	0	0	0	4867243	3414321	3078730
663.484	11.653	0	0	0	696366	0	0	0	0	0	0	0	0
663.777	8.333	0	0	0	0	0	0	936396	1725173	2820499	0	0	0
664.282	8.351	0	0	0	0	0	0	883074	1316442	2552752	0	0	0
664.404	9.293	0	1750318	0	0	0	0	0	0	0	0	0	0
664.773	8.333	0	0	0	0	0	0	0	0	989475	0	0	0
665.403	9.535	20099833	18781630	20470326	0	0	0	6322701	9730905	10223897	18740620	18812362	17638391
665.411	9.68	0	707900	0	0	0	0	0	0	0	0	0	0
665.459	11.527	3511167	2056471	2599130	0	0	0	0	0	0	0	1585385	0
667.403	10.6	1226152	997264	1456513	0	0	0	0	0	0	0	0	0	Not halogenated
665.497	11.676	0	0	0	4406617	2182538	1866000	0	0	0	0	0	0
666.334	7.813	0	0	0	0	0	0	999306	0	0	0	0	0
666.419	9.413	0	0	0	0	0	0	0	0	0	1101205	0	0
666.419	9.547	0	0	0	0	0	0	0	0	4282850	0	0	0
666.784	8.333	0	0	0	0	0	0	1675333	3078463	4197434	0	0	0
667.288	8.338	0	0	0	0	0	0	1728281	2706702	3157639	0	0	0
667.403	10.46	1685166	0	985566	0	0	0	0	0	0	0	0	0
669.458	10.92	1744896	2899101	3715951	0	0	0	0	0	0	0	0	0	Not halogenated
667.407	10.333	0	0	836752	0	0	0	0	0	0	0	0	0
667.44	10.98	8320206	6291484	11147233	0	0	0	0	0	0	0	767971	0
667.46	11.653	882767	0	0	1106596	716451	752962	0	0	0	0	0	0
667.492	13.327	5018659	5502392	7618620	0	0	0	0	0	0	813415	1514948	996559
669.438	12.373	0	0	0	1777677	0	0	0	0	0	0	0	0
673.541	13.711	9007160	5852247	3224284	0	0	0	0	0	0	0	0	0	Not halogenated
669.457	12.347	0	0	0	0	0	0	0	0	0	0	716555	0
669.469	12.061	872435	756776	778561	3809250	1192350	1779066	1221602	792316	1521063	1859161	2024915	1704281
669.469	11.393	0	0	0	792295	0	650364	0	0	0	0	0	0
669.472	11.843	0	0	0	1823818	1298706	1294630	0	0	0	771852	936547	0
669.473	11.573	0	0	0	2290892	1315632	1379273	0	0	0	0	0	0
670.243	11.031	0	0	0	0	0	0	0	0	0	1079486	1456180	1333022
671.454	10.8	0	0	0	0	0	833448	0	0	0	0	0	0
671.468	12.52	0	0	0	1538926	0	0	0	0	0	0	0	0
671.481	12.241	1642583	1572202	1504992	5642481	1900958	1596806	1520142	1502354	1943051	1107329	1607286	1160789
671.486	12.027	977803	912784	918475	5453194	3455435	3584319	984835	847706	1015140	2169673	2276415	1322908
671.486	11.649	0	0	0	728696	0	0	0	0	0	807980	1104474	0
671.488	11.517	0	0	0	4326945	2586396	3742002	0	0	0	1340475	1138400	0
672.208	10.367	0	0	0	0	0	0	0	0	0	0	1091381	744078
673.336	8.311	0	0	0	0	0	0	1559875	1277186	2588265	0	0	0
673.493	12.547	0	0	0	744066	0	0	0	0	0	0	0	0
673.498	12.387	0	0	0	0	0	0	629737	0	675703	0	0	0
673.499	12.203	0	0	0	4971791	1423745	2330455	0	0	0	0	932027	0
675.553	14.058	7811976	5667036	6401609	0	0	0	0	0	0	0	0	0	Not halogenated
674.236	9.991	0	0	0	0	0	0	0	0	0	1423837	1819458	1560085
675.515	12.404	0	0	0	3137263	1095407	2867005	0	0	0	0	0	0
676.247	2.013	931261	1048040	749873	0	0	0	0	0	0	0	0	0	Not halogenated
675.766	8.347	0	0	0	0	0	0	0	0	1493229	0	0	0
676.25	5.173	3445835	2209189	2984910	0	0	0	0	0	0	0	0	0	Not halogenated
676.251	6.78	981174	1282064	0	0	0	0	0	0	0	0	0	0
676.248	2.26	665781	649700	0	0	0	0	0	0	0	0	0	0
676.248	4.327	1029793	954891	0	0	0	0	0	0	0	0	0	0
676.248	2.653	635644	693677	0	0	0	0	0	0	0	0	0	0
677.028	10.862	22582689	20372344	27908707	0	0	0	0	0	0	0	0	0	Formicamycin J, [M + Na]+	C30H26O8Cl4
676.256	8.32	0	0	0	0	0	0	0	980803	0	0	0	0
676.27	8.347	0	0	0	0	0	0	0	0	1251004	0	0	0
676.587	13.117	0	686101	1052600	0	0	0	0	0	0	3531053	5792895	2178129
676.757	8.307	0	0	0	0	0	0	0	0	1152333	0	0	0
677.034	10.938	5197764	2572832	1988805	0	0	0	0	0	0	0	0	0	Not halogenated
677.533	13.022	3988931	2471601	1225842	0	0	0	0	0	0	0	0	0	Not halogenated
677.397	9.613	0	1866219	0	0	0	0	0	0	0	0	0	0
677.41	9.607	1445220	0	1617427	0	0	0	0	0	0	0	0	0
677.426	11.017	22574428	12741634	20542876	0	0	0	0	0	0	0	1294826	0
680.03	10.858	10668465	9143853	12956294	0	0	0	0	0	0	0	0	0	Isotope peak of Formicamycin J, [M + Na]+
677.54	13.173	1208577	0	0	0	0	0	0	0	0	0	0	0
678.417	9.627	0	0	1650325	0	0	0	0	0	0	0	0	0
679.307	6.613	0	0	0	0	0	0	692936	0	0	0	0	0
679.31	8.12	0	0	0	0	0	0	1909130	1408226	1620837	0	0	0
679.407	9.36	865362	0	0	0	0	0	0	0	0	0	0	0
679.409	9.88	3364707	0	0	0	0	0	0	0	0	0	0	0
679.42	9.671	0	821292	1095305	0	0	0	0	0	0	0	828367	0
679.421	9.673	879036	0	815683	0	0	0	0	0	0	0	0	0
679.422	9.834	7776866	6360389	6542583	0	0	0	967505	2002718	2150434	3039837	4361258	3206026
679.425	9.327	0	0	817154	0	0	0	0	0	688338	0	0	0
679.49	13.123	2111335	1279642	0	4375929	4629427	3314562	0	0	0	2315172	2808282	1995932
679.494	13.26	1791073	1108568	0	0	0	0	0	0	0	0	0	0
681.026	10.862	17440138	15671093	22297487	0	0	0	0	0	0	0	0	0	Isotope peak of Formicamycin J, [M + Na]+
681.012	10.893	0	1774327	0	0	0	0	0	0	0	0	0	0
681.413	10.471	2605063	2933232	4690924	0	0	0	0	0	0	0	0	0	Not halogenated
681.029	10.947	0	2543241	1451108	0	0	0	0	0	0	0	0	0
681.327	5.224	23752601	16177590	22791670	0	0	0	12155216	14060224	12740698	18543686	10483470	13320882
685.389	10.791	1001045	1376947	1105847	0	0	0	0	0	0	0	0	0	Not halogenated
681.42	10.853	1151592	864557	0	0	0	0	0	0	0	0	0	0
681.42	10.696	87182245	69642286	90386661	0	0	0	0	0	0	1734469	8547862	2182288
681.503	13.314	1542993	1572856	1357344	12403122	6020794	8651409	0	0	0	4556628	6657757	2344165
681.507	13.504	22600515	6080356	19175319	0	0	0	0	0	0	3639833	7360464	4564710
683.414	9.542	2269184	2511310	2252615	0	0	0	0	0	0	2654595	1101824	1089536
683.425	9.547	0	2052096	1075200	0	0	0	0	0	0	0	0	0
684.02	10.853	0	1018810	0	0	0	0	0	0	0	0	0	0
684.526	13.556	0	0	0	1785171	935950	927293	0	0	0	0	0	0
689.569	14.2	6662260	4722857	5976863	0	0	0	0	0	0	0	0	0	Not halogenated
685.437	12.877	10210627	4551543	958743	22343587	18109724	9057399	1205953	940358	860889	16377970	21696543	17837946
685.464	11.524	0	0	0	0	0	0	1609119	1058927	1986335	0	0	0
685.464	11.64	0	0	0	845992	0	0	0	0	0	0	0	0
687.477	11.467	0	0	0	1233846	791832	1112655	1371030	826087	0	0	0	0
687.478	11.187	0	0	0	1227591	0	845571	0	0	0	0	0	0
687.556	13.913	2337665	962270	0	0	0	0	0	0	0	0	0	0
687.555	14	1502739	717438	0	0	0	0	0	0	0	0	0	0
688.254	10.067	0	0	0	0	0	0	0	0	0	749101	0	0
689.263	7.068	4252925	2981407	2045952	0	0	0	974848	1729212	930282	1517568	1736704	1419264
689.498	11.542	0	0	0	4942264	2677658	4032636	0	0	0	0	0	0
691.441	11.24	5616943	1757166	3199458	0	0	0	0	0	0	0	0	0	Not halogenated
690.386	7.093	0	0	0	0	0	0	0	0	872448	0	0	0
691.55	13.142	1880820	1020737	1865988	0	0	0	0	0	0	0	0	0	Not halogenated
691.513	11.76	0	0	0	820649	0	0	0	0	0	0	0	0
692.996	10.858	978808	974544	1270318	0	0	0	0	0	0	0	0	0	Not halogenated
694.995	10.858	2536527	1995759	2462263	0	0	0	0	0	0	0	0	0	Not halogenated
693.39	11.013	0	0	1328184	0	0	0	0	0	0	0	0	0
693.407	11.027	1131487	0	0	0	0	0	0	0	0	0	0	0
693.509	13.41	1414319	1400226	2121395	0	0	0	0	0	0	0	889820	0
693.555	13.049	8604042	5579225	4512870	0	0	0	4568416	8502804	5458984	15637191	17336085	15383827
693.572	13.093	0	1654099	0	0	0	0	0	0	0	0	0	0
695.436	10.569	844366	913877	1128789	0	0	0	0	0	0	0	0	0	Not halogenated
695.384	7.907	0	0	0	0	0	0	0	0	0	0	0	818656
695.425	10.093	0	0	827671	0	0	0	0	0	0	0	0	0
697.385	10.693	2017800	2230183	2886265	0	0	0	0	0	0	0	0	0	Not halogenated
695.435	10.913	177348642	166390534	181332757	0	0	0	0	0	0	8519854	32147019	10254344
695.431	10.733	0	0	1171553	0	0	0	0	0	0	0	0	0
695.44	10.107	931883	0	0	0	0	0	0	0	0	0	0	0
695.52	13.682	59650001	50812906	35981178	0	0	0	0	0	0	1142944	7343029	3443015
696.523	13.09	0	0	0	0	0	0	0	1369560	0	1148647	2511310	2256240
696.524	12.293	0	0	0	0	0	1701005	0	0	0	0	0	0
696.539	12.28	0	0	0	0	0	1852835	0	0	0	0	0	960927
696.984	10.867	1141688	0	0	0	0	0	0	0	0	0	0	0
698.427	7.418	2716261	1723713	3955289	0	0	0	0	0	0	0	0	0	Not halogenated
697.395	9.533	0	0	0	0	0	0	0	2430735	1623022	0	0	0
697.439	9.813	698055	0	0	0	0	0	0	0	0	0	0	0
697.474	13.52	1115154	0	0	0	0	0	0	0	0	0	0	0
697.501	12.436	0	0	0	1283674	783205	1486365	0	0	0	0	0	0
697.504	12.793	2014807	0	0	0	0	0	0	0	0	0	1497054	0
698.443	10.893	4728230	2969099	2875137	0	0	0	0	0	0	0	0	0	Not halogenated
699.405	11.009	3786752	2187975	3547188	0	0	0	0	0	0	0	0	0	Not halogenated
699.36	9.76	0	0	0	0	0	708106	0	0	0	0	0	0
701.328	7.978	1460691	1031171	2203805	0	0	0	0	0	0	0	0	0	Not halogenated
700.834	7.222	0	0	0	0	0	0	1531904	2759780	1396736	0	0	0
703.582	14.462	3834556	2598436	3635987	0	0	0	0	0	0	0	0	0	Not halogenated
701.412	12.893	0	0	0	0	1298085	0	0	0	0	0	0	0
701.473	11.493	0	0	0	0	0	0	0	1444414	1413715	0	0	0
701.472	11.187	0	0	0	0	0	0	739244	0	0	0	0	0
701.473	12.907	0	0	0	0	1070105	0	0	0	0	0	0	0
701.484	11.707	0	0	0	0	0	0	915840	0	963137	0	0	0
701.484	11.32	0	0	0	0	0	0	801751	0	860051	0	0	0
701.483	14.167	0	0	0	1020350	0	0	0	0	0	0	0	769457
701.485	12.413	0	0	0	618567	0	0	0	0	0	0	0	0
701.485	13.973	0	0	0	968802	0	0	0	0	0	0	0	0
701.485	13.067	0	0	0	0	737352	0	0	0	0	0	0	0
701.494	5.587	917985	0	0	1613010	1121192	998799	0	632520	658950	0	722439	883018
701.494	5.719	1141737	1118363	879348	2049773	1830906	1997747	686204	0	0	736362	743271	816946
701.489	13.76	0	0	0	0	627765	0	0	0	0	0	0	0
701.491	14.307	0	0	0	1010105	698115	0	0	0	0	0	0	0
701.495	14.689	0	0	0	1332816	1038773	1088316	0	0	0	0	0	0
701.496	14.54	0	0	0	0	790958	1148776	0	0	0	0	0	0
701.494	11.64	0	0	0	0	0	0	0	1012414	0	0	0	0
701.498	14.02	0	0	0	805414	782667	0	0	0	0	0	0	0
701.496	13.547	0	0	0	1276953	0	0	0	0	0	0	0	0
701.5	12.387	0	0	0	1447357	680270	0	0	0	0	0	0	0
701.503	13.893	0	0	0	0	672640	0	0	0	0	0	0	0
701.514	14.22	858621	0	945990	0	0	0	0	0	0	0	0	0
701.553	14.24	1037554	0	0	0	0	0	0	0	0	0	0	0
703.398	10.467	0	1557934	3180976	0	0	0	0	0	0	0	0	0
703.402	10.703	7082305	5927657	6706696	0	0	0	0	0	0	0	1468511	0
703.466	11.5	0	0	0	0	0	0	2537835	0	2531450	0	0	0
703.477	11.153	0	0	0	1078878	0	967518	1202473	0	1002485	0	0	0
703.481	11.487	0	0	0	0	0	0	1322615	1812006	0	0	0	0
707.524	13.582	6841851	1824135	3625608	0	0	0	0	0	0	0	0	0	Not halogenated
704.601	14.427	0	1084355	0	0	0	0	0	0	0	0	0	0
704.611	13.44	0	0	0	0	0	0	0	0	0	0	2586033	1817875
704.621	13.44	0	0	0	0	0	0	0	0	0	2943121	0	0
705.4	9.542	765952	3804273	970752	0	0	0	0	0	0	2134195	3268528	1140304
705.411	9.52	0	1533952	0	0	0	0	0	0	0	0	0	0
705.488	10.667	0	0	0	927663	0	0	0	0	0	0	0	0
709.442	10.858	1516810	635571	1951686	0	0	0	0	0	0	0	0	0	Not halogenated
711.498	13.689	2356382	2745199	1317349	0	0	0	0	0	0	0	0	0	Not halogenated
709.452	11.153	65282078	42967795	68941630	0	0	0	0	0	0	5756868	11771704	5070550
709.499	12.667	0	0	0	1506078	0	2112130	0	0	0	0	0	0
709.535	13.867	19872745	8109868	7811633	0	0	0	0	0	0	0	1016178	0
709.555	12.773	0	0	0	0	0	0	0	0	0	3978385	5562767	4826545
710.286	4.107	0	0	0	0	0	0	0	0	754275	0	0	0
710.532	13.249	0	0	0	0	0	0	2567499	3187001	2147004	5744440	7147392	9402077
711.405	10.91	5283760	5591317	7008627	0	0	0	0	0	0	0	1173408	0
711.413	9.813	0	0	0	0	0	0	0	0	0	0	1044450	0
712.411	9.756	1005953	1224402	1111124	0	0	0	0	0	0	0	0	0	Not halogenated
711.51	12.933	0	3890114	0	0	0	0	0	0	0	0	2395211	0
711.523	12.929	10701711	0	1243193	0	0	0	0	0	0	0	0	1216945
711.545	13.267	0	0	0	0	0	0	0	0	0	719806	0	0
711.548	13.88	1241212	1107549	0	0	0	0	0	0	0	0	0	0
715.588	14.458	832641	1165147	763461	0	0	0	0	0	0	0	0	0	Not halogenated
715.344	7.953	890434	905752	0	0	0	0	0	0	0	0	0	0
715.4	9.193	1626972	1389313	1131454	0	0	0	0	0	1117835	0	0	0
715.408	9.659	3128215	2597737	3208176	0	0	0	1176734	2441424	2358069	2124544	2180376	2028674
715.411	9.227	1539898	0	873489	0	0	0	0	0	0	0	0	0
715.538	13.044	24195099	16983584	11508025	0	0	0	18570384	38984581	20674142	62360743	74505755	69107401
715.548	13.12	0	0	0	0	0	0	0	0	0	0	3346023	0
716.437	8.702	1248940	1122794	1271151	0	0	0	0	0	0	0	0	0	Not halogenated
716.414	9.727	1224193	0	826125	0	0	0	0	0	0	755481	1214951	0
716.436	8.233	859386	0	1074019	0	0	0	0	0	0	0	0	0
716.435	6.44	0	0	0	0	0	0	0	1310279	944108	2896869	6757697	2044751
718.597	14.693	2561783	2570134	784773	0	0	0	0	0	0	0	0	0	Not halogenated
716.44	8.813	0	757926	0	0	0	0	0	0	0	0	0	0
716.523	12.693	0	0	0	0	0	2877554	0	0	0	0	0	0
717.36	7.613	0	0	0	0	0	0	0	0	0	0	0	765099
717.417	10.929	9357785	10851507	9929305	0	0	0	0	0	0	1767015	5997000	2078549
717.42	10.56	0	0	633868	0	0	0	0	0	0	0	0	0
717.601	14.69	5317080	6328179	3973947	0	0	0	0	1013430	683388	0	773053	1323033
721.539	13.747	5027241	3324278	2048544	0	0	0	0	0	0	0	0	0	Not halogenated
719.284	4.12	0	0	0	0	0	0	0	0	676021	0	0	0
719.468	11.133	0	0	0	0	0	0	1327616	773462	940875	0	0	0
720.401	7.413	0	0	1374767	0	0	0	0	0	0	0	0	0
720.541	12.347	0	0	0	0	0	0	0	0	0	0	1382160	0
721.394	9.267	850489	0	2837216	0	0	0	0	0	0	0	0	0
721.396	8.973	0	0	0	0	0	0	0	0	1467579	0	0	0
721.399	8.653	0	0	0	0	0	0	0	0	716212	0	0	0
721.399	9.72	0	0	1104997	0	0	0	0	0	0	0	0	0
723.554	14.089	1889465	1192456	2397551	0	0	0	0	0	0	0	0	0	Not halogenated
722.213	10.44	0	0	4489062	0	0	0	0	0	0	0	0	0
722.365	9.08	0	0	0	0	0	0	0	724032	0	0	0	0
722.376	9.093	0	0	0	0	0	0	0	0	1230544	0	0	0
722.502	12.88	0	0	0	1265739	1398361	0	0	0	0	0	0	0
723.336	6.307	0	895083	883827	0	0	0	0	0	0	1478626	0	0
723.342	6.083	2658524	2774506	3197918	0	0	0	701769	805530	896549	3623841	1686869	2809143
723.405	9.72	0	984758	1168454	0	0	0	0	0	0	1055700	0	0
723.412	9.54	7239481	6776614	8748383	0	0	0	0	3119532	1967117	5524326	7719920	5850422
723.412	8.964	0	1177607	1109850	0	0	0	0	0	0	0	0	1485100
723.41	8.651	0	646326	798515	0	0	0	0	0	1178853	777695	917790	0
723.411	8.843	0	1097401	0	0	0	0	1068486	884494	2822107	0	0	0
723.409	8.273	0	0	0	0	0	0	908355	0	1175105	0	0	0
723.417	9.693	928045	1075352	0	0	0	0	0	0	0	0	0	0
725.415	11.164	3054355	1065516	2564636	0	0	0	0	0	0	0	0	0	Not halogenated
724.353	6.067	1575867	1307504	1788488	0	0	0	0	0	0	1791727	0	1713427
724.353	6.28	0	0	0	0	0	0	0	0	0	737663	0	0
724.364	6.14	857002	0	0	0	0	0	999086	0	0	0	0	0
724.377	6.047	0	0	0	0	0	0	673349	0	0	0	1045609	0
724.384	6.167	0	0	0	0	0	0	0	0	0	1867120	0	1161175
724.398	6.129	0	0	0	0	0	0	0	2340614	1597564	0	3322897	0
724.549	13.404	0	0	0	0	0	0	0	0	0	2160489	5191857	8576718
724.568	13.467	0	0	0	0	0	0	0	0	0	866172	0	0
729.423	9.92	836165	731038	1351172	0	0	0	0	0	0	0	0	0	Not halogenated
725.511	13.893	859550	0	0	0	0	0	0	0	0	0	0	0
725.533	13.073	9951307	4944556	4182583	0	0	0	0	0	0	0	667648	0
725.545	13.107	2249571	0	0	0	0	0	0	0	0	0	0	0
727.51	11.933	0	0	0	0	0	0	0	0	0	0	1184108	0
729.414	9.784	0	0	0	0	0	0	0	894616	826309	738432	1258603	709409
740.4	9.431	1532900	1769356	2265214	0	0	0	0	0	0	0	0	0	Not halogenated
729.425	9.707	822492	953428	1282019	0	0	0	0	0	0	1119982	0	0
729.528	12.098	0	0	0	0	0	0	0	0	0	1369221	2597366	1257519
729.595	14.62	1311751	1348630	0	0	0	0	0	0	0	0	0	0
730.413	7.804	0	0	0	0	0	0	0	0	0	1988519	1641918	1776136
730.456	9.093	816156	0	0	0	0	0	0	0	0	0	0	0
731.379	7.84	0	0	0	0	0	0	0	0	0	3264709	0	4790318
731.388	7.8	0	0	0	0	0	0	0	0	0	0	0	1055439
731.402	7.8	0	0	0	0	0	0	0	0	0	1242457	0	0
731.431	11.168	9707605	7191000	10358971	0	0	0	0	0	0	0	1466471	888734
731.535	12.782	0	0	0	0	0	0	1640552	1760983	1741433	7944971	15377516	12969866
731.615	12.997	0	6089098	2831051	0	0	0	0	0	0	2139856	0	1511268
732.429	6.667	5923635	3944939	4262111	0	0	0	0	0	0	1850734	1783226	1194626
732.499	10.893	0	0	659456	0	0	0	0	0	0	0	0	0
733.352	7.493	1782677	1136452	1505937	0	0	0	0	0	0	2166504	1142604	3028791
733.369	7.413	0	0	1132674	0	0	0	0	0	0	0	0	0
734.39	9.74	1184692	1339912	1479069	0	0	0	0	0	0	905963	0	0
734.411	6.547	753920	0	0	0	0	0	0	0	0	0	0	0
734.569	12.867	0	0	0	994916	0	0	0	0	0	0	0	0
736.532	12.3	0	0	0	11253636	6459822	10944521	0	0	0	2680668	3784792	4713394
737.383	7.787	0	0	0	0	0	0	0	0	0	613305	0	0
737.384	6.318	1149018	1172095	1478312	0	0	0	0	0	0	4327223	3280610	3986564
737.422	9.813	2182773	2897544	2392996	0	0	0	0	0	0	0	1070849	0
738.38	6.013	1154886	0	0	0	0	0	0	0	0	0	0	0
738.418	6.45	4568365	2733172	4056280	0	0	0	3938888	8456279	5242561	12387145	19053518	10141986
738.505	12.707	0	0	0	999961	879532	2864661	0	0	0	0	0	0
738.511	12.44	0	0	0	0	0	1281762	0	0	0	0	0	0
738.564	13.573	0	0	0	0	0	0	0	0	0	0	1277649	1256223
739.404	9.263	12518545	10652984	9911346	0	0	0	0	997333	1088551	1661637	3576822	2067542
739.406	9.653	4424149	5912192	4631832	0	0	0	0	1742506	2275045	1154386	1135348	1251788
739.405	8.557	807079	718070	0	0	0	0	856548	1174619	1478165	0	0	0
739.402	9.473	0	0	0	0	0	0	0	0	1192054	0	1071150	0
739.405	9.9	7107278	5730957	8153295	0	0	0	0	2297679	2262575	1667157	2259682	1156698
739.411	6.32	0	0	0	0	0	0	0	0	0	0	1174737	0
739.582	14.31	0	0	0	1094035	1232953	1072072	0	0	0	0	820868	0
739.598	14.307	0	0	0	0	0	0	0	0	0	0	0	778498
746.412	6.502	1901449	1281898	861523	0	0	0	0	0	0	0	0	0	Not halogenated
740.519	12.573	0	0	0	0	0	1242607	0	0	0	0	0	0
741.418	8.412	2723620	1155548	1322217	0	0	0	1482409	1527167	1936619	3104382	3110056	2529667
741.419	8.058	0	0	752209	0	0	0	1093922	0	1793825	0	0	0
741.422	9.887	1094978	0	1914785	0	0	0	0	0	0	0	0	0
741.431	9.636	0	0	0	0	0	0	0	1140357	0	0	2579574	3019681
741.6	14.698	3638967	4083606	2364104	12724016	9343725	10285354	870307	1239008	1775177	6572854	5910826	4706804
742.425	9.533	14222255	13381705	15535184	0	0	0	6584227	7903820	9638353	14463137	14923055	13552584
742.42	8.556	0	0	0	0	0	0	0	817334	1323717	0	725635	0
742.424	9.07	14827093	14917091	17046363	0	0	0	4368313	8854546	6580889	7802786	11109593	12262147
743.418	9.347	0	0	1489276	0	0	0	0	0	0	0	0	0
743.61	13.093	0	2104516	0	0	0	0	0	0	0	0	0	0
743.621	13.207	0	0	0	0	3614937	2471936	0	0	0	0	0	0
744.412	9.073	0	0	892906	0	0	0	0	0	0	0	960236	0
744.536	12.271	0	0	0	0	0	0	0	0	0	1372147	2457117	819735
745.413	9.117	3282853	1035264	2500847	0	0	0	2145455	2163261	2111973	2217233	4092074	1532329
745.415	9.367	2532576	1296048	2852497	0	0	0	1504151	2443146	2040158	2472770	3969082	1440238
745.415	8.723	689059	820758	775683	0	0	0	1920955	2266883	2581937	0	1543790	901482
745.427	9.4	0	943578	0	0	0	0	0	0	0	0	0	0
745.519	11.363	0	0	0	0	0	0	914146	964890	758018	812245	1528526	0
745.53	11.44	0	0	0	0	0	0	0	838374	0	0	0	0
745.531	11.307	0	0	0	0	0	0	0	0	694418	0	0	0
745.621	13.68	0	0	1251282	0	0	0	0	0	0	0	0	0
745.632	13.477	0	1778165	5493384	0	0	0	0	0	0	3704298	1483019	2023808
746.41	9.152	0	0	1004406	0	0	0	1228505	0	683249	954318	1185779	0
746.42	9.091	1201563	736414	966443	0	0	0	0	0	0	0	933033	1312475
748.427	6.867	6553412	3473498	2692673	0	0	0	0	0	0	0	0	0	Not halogenated
746.419	9.378	1970207	0	0	0	0	0	0	863532	0	0	3013429	0
746.414	7.893	716496	0	0	0	0	0	0	0	0	0	0	0
746.422	9.067	0	0	0	0	0	0	0	0	0	0	690660	0
747.37	7.76	4308228	2608935	3268186	0	0	0	0	0	0	4916150	2926805	4985258
747.413	9.093	1201563	1312981	0	0	0	0	0	0	0	0	0	0
747.61	13.707	1697321	1405539	0	0	0	0	0	0	0	0	0	0
747.918	9.073	0	0	0	0	0	0	0	0	0	764482	0	1013056
752.396	6.302	1568566	1283629	860161	0	0	0	0	0	0	0	0	0	Not halogenated
750.406	9.52	0	0	0	0	0	0	709781	0	0	0	0	0	Not halogenated
750.898	9.547	0	659456	0	0	0	0	0	0	0	0	0	0	Not halogenated
751.401	9.427	708078	0	0	0	0	0	0	0	0	0	0	0
751.403	9.56	0	0	0	0	0	0	0	1367302	0	0	0	0
751.405	7.307	0	0	0	0	0	0	0	0	0	872784	0	0
753.38	6.516	1664711	1102134	1944251	0	0	0	0	0	0	0	0	0	Not halogenated
752.398	7.8	0	0	0	0	0	0	0	0	0	801780	0	680680
753.416	9.387	1794428	1378260	1450911	0	0	0	0	0	0	0	0	0	Not halogenated
753.402	6.661	2284384	1886024	1454901	0	0	0	0	0	0	954673	794268	0
753.421	10.213	3251188	3079738	2384126	0	0	0	0	0	0	0	0	0	Not halogenated
753.411	9.16	0	0	1115846	0	0	0	0	0	0	0	0	0
753.42	9.651	6228826	4830825	6978035	0	0	0	0	0	0	863207	1274631	941859
753.414	8.893	982235	0	0	0	0	0	0	0	0	0	0	0
753.423	9.867	3535458	3876945	3449054	0	0	0	0	0	0	0	1253123	0
756.174	10.782	1842586	1948075	5705559	0	0	0	0	0	0	0	0	0	tri-chlorinated
753.42	8.547	0	0	0	0	0	0	0	0	974093	0	0	0
754.379	6.173	613403	0	0	0	0	0	0	0	0	0	0	0
754.413	6.667	10819120	7209433	8841033	0	0	0	0	0	0	3443188	2639990	2311826
754.412	8.213	0	0	0	0	0	0	0	0	0	8391335	8257923	8121419
754.441	9.867	0	743264	0	0	0	0	0	0	0	0	0	0
755.411	9.053	0	1563778	0	0	0	0	0	0	0	0	0	0
755.415	9.22	0	0	1200250	0	0	0	0	994779	0	0	0	0
755.43	9.421	6751229	6460496	4475080	0	0	0	3275046	4975490	4710093	2688595	5223949	3917206
755.422	8.267	0	0	0	0	0	0	0	0	0	2271232	0	0
755.438	9.84	20304805	16183572	16518157	0	0	0	2756481	5450228	6766212	10676537	13382948	8124342
755.433	9.427	4926954	0	0	0	0	0	0	0	0	0	0	0
755.455	9.533	0	0	0	0	0	0	916274	0	0	0	0	0
759.425	10.471	1204224	666740	971364	0	0	0	0	0	0	0	0	0	Not halogenated
756.177	10.573	0	0	937504	0	0	0	0	0	0	0	0	0
756.393	6.547	1088225	0	0	0	0	0	0	0	0	0	0	0
756.423	9.596	0	0	1658340	0	0	0	1676082	2151283	2588437	1605702	1431562	1463392
756.421	8.984	3600795	3444483	3006637	0	0	0	2472689	2699515	1729169	3003413	2365787	2288122
756.436	9.429	3464998	3350347	2702015	0	0	0	1773144	0	2580688	2628905	0	0
756.433	8.813	0	0	0	0	0	0	0	0	0	0	692139	0
756.549	12.867	0	0	0	0	627198	0	0	0	0	0	0	0
756.553	12.56	0	0	0	835814	861940	3423908	0	0	0	0	0	0
756.924	8.961	2212279	2926421	3146462	0	0	0	2022326	2279358	1761249	2350542	1987776	2398317
756.919	9.173	0	0	1200250	0	0	0	0	0	0	0	0	0
756.928	9.503	0	0	0	0	0	0	909738	1267864	0	0	1289398	1283772
757.417	9.265	35318874	34920150	32141855	0	0	0	1144601	2014481	2474698	12792482	15649495	7065884
757.419	9.603	5036134	4510122	4641239	0	0	0	930022	999680	864279	2533036	2412293	1936327
757.42	9.44	0	0	6577149	0	0	0	916322	1748694	0	3972911	4613134	2848206
757.413	9.84	0	0	2154738	0	0	0	0	0	0	0	0	0
757.42	8.073	0	776713	698286	0	0	0	0	0	0	0	0	0
757.431	9.837	2621866	0	2433586	0	0	0	0	1000218	1243225	0	0	0
757.579	14.733	0	0	0	913792	0	0	0	0	0	0	0	0
757.597	13.218	0	0	0	2808779	1499736	1590656	0	0	0	0	0	0
757.632	13.298	0	1530224	2079983	0	0	0	0	0	0	829278	0	0
757.634	13.084	0	5906351	3797868	0	0	0	0	0	0	679320	0	0
758.187	10.8	0	1351691	0	0	0	0	0	0	0	0	0	0
758.406	9.693	796340	0	0	0	0	0	0	0	0	0	0	0
758.429	9.431	0	2947114	2340404	0	0	0	0	0	0	0	0	1069699
758.432	9.227	0	0	0	0	0	0	0	0	0	833601	0	0
758.571	12.711	0	0	0	4663157	5642294	15084751	0	0	0	0	0	0
759.177	10.787	0	0	1255085	0	0	0	0	0	0	0	0	0
768.395	6.511	5097201	2954994	2159907	0	0	0	0	0	0	0	0	0	Not halogenated
759.433	9.869	2184231	1989342	1380380	0	0	0	0	0	0	922290	1462513	874745
759.434	10.133	816089	654672	0	0	0	0	0	0	0	0	0	0
759.431	11.52	820199	0	0	0	0	0	0	0	0	0	0	0
759.432	11.64	693722	0	0	0	0	0	0	0	0	0	0	0
759.434	11.267	784381	0	0	0	0	0	0	0	0	0	0	0
759.634	14.227	0	0	1287762	0	0	0	0	0	0	972792	0	0
759.653	14	0	10566107	16447443	0	0	0	0	0	0	2870688	998928	4613034
759.654	14.173	0	0	0	0	0	0	0	0	0	0	0	2195928
760.427	9.867	0	0	0	0	0	0	0	0	0	0	867438	0
760.432	9.344	43197456	42747240	41019463	0	0	0	20602872	25690048	26524982	40862210	39812132	38972442
760.434	9.72	0	0	903134	0	0	0	0	0	0	0	0	799450
760.582	12.889	0	0	0	4070800	3427402	3861205	0	0	0	0	0	0
760.655	13.997	0	5227898	9339835	0	0	0	0	0	0	1461694	0	3575579
760.902	8.927	2064151	0	0	0	0	0	0	672777	0	0	0	0
760.921	8.913	0	2041251	2058884	0	0	0	0	0	0	0	0	0
761.627	13.84	1114361	0	0	0	0	0	0	0	0	0	0	0
762.425	9.253	1504992	1339460	0	0	0	0	0	0	0	0	0	0
762.44	9.503	1450905	1565759	1879530	0	0	0	0	907213	0	2527990	2078720	2079445
762.507	12.587	0	0	0	0	0	1458975	0	0	0	0	0	0
762.563	13.507	0	0	0	0	0	0	0	0	0	4318945	2461012	4015072
763.425	9.373	0	1369978	0	0	0	0	0	1132726	911716	0	0	0
763.43	9.271	0	973200	0	0	0	0	0	627840	746172	0	0	0
763.437	9.613	0	0	0	0	0	0	0	0	883710	0	749462	0
763.587	14.058	1674929	1082324	0	4228049	3238566	4679727	0	0	0	2787198	2836642	1044150
763.599	14.067	0	0	1186040	0	0	0	0	0	0	0	0	0
765.405	9.853	0	0	0	0	0	0	0	0	0	0	1351636	0
765.603	14.353	6667936	3206432	3785982	15290704	20199631	18877033	4155356	719756	811512	9909762	15401861	7831181
766.312	9.933	0	0	0	0	0	0	0	0	0	1272293	0	1198303
767.301	10.24	0	0	0	0	0	0	0	0	0	1154225	0	1640337
767.431	10.147	0	803565	0	0	0	0	0	0	0	0	0	0
767.619	12.333	0	0	0	0	2106224	1931207	0	0	0	0	1178393	1572763
768.375	8.991	0	0	0	0	0	0	23043407	14773178	10550922	1525402	3210733	1814904
768.393	6.773	1349666	994432	1277727	0	0	0	0	0	0	3118076	788799	2228183
770.409	6.867	9935159	4919122	3990087	0	0	0	0	0	0	0	0	0	Not halogenated
769.396	6.867	670146	0	0	0	0	0	0	0	0	0	0	0
769.409	6.333	0	0	0	0	0	0	0	0	0	1382948	863211	1101280
769.43	9.627	0	978732	0	0	0	0	0	0	0	0	0	0
769.601	13.467	0	0	0	0	0	780101	0	0	0	0	0	0
769.621	13.52	0	0	0	0	951957	0	0	0	0	0	0	0
769.632	13.347	0	1274980	1547075	0	0	0	0	0	0	0	0	0
769.633	13.547	0	0	0	0	751133	0	0	0	0	0	0	0
770.41	9.327	0	0	0	0	0	0	0	0	0	1130500	0	2885076
785.406	6.516	1323903	914875	1125359	0	0	0	0	0	0	0	0	0	Not halogenated
770.439	9.827	1342309	0	1222193	0	0	0	0	0	904948	1092201	1076094	0
770.936	9.833	0	0	0	0	0	0	0	0	789480	1109881	0	0
771.431	9.617	28930302	25778805	25857187	0	0	0	0	1784772	1283505	7742096	6290347	5111925
771.428	9.439	16640919	18018121	14585271	0	0	0	882555	1336291	1505411	4495063	5269773	6374551
771.431	9.861	4366043	2800012	2467741	0	0	0	0	774087	0	1145873	2017380	1244026
771.442	9.76	1345314	0	0	0	0	0	0	0	0	0	0	0
771.644	13.66	0	5839678	3548319	0	0	0	0	0	0	0	0	0
772.442	9.92	1535484	1431299	0	0	0	0	0	0	0	0	0	0
773.432	8.887	0	2242488	0	0	0	0	0	765797	0	0	0	0
773.445	9.827	64141378	60813666	57737356	0	0	0	13727494	22222784	23099661	38133396	49881473	28708133
773.446	9.465	54046091	55634544	38769729	0	0	0	21303082	29606868	25399797	39161988	41720527	31725819
773.656	12.427	0	0	0	0	0	0	0	0	0	1134777	1161669	0
773.665	14.545	3236151	90861195	75485277	0	0	0	0	10139626	31573980	60477946	17910338	43743385
773.666	11.513	0	0	0	0	0	0	0	0	0	1031609	958011	0
773.667	12.52	0	0	0	0	0	0	0	0	0	0	1138227	0
773.668	12.207	0	0	0	0	0	0	0	0	0	1247136	1724308	0
773.669	12.413	0	0	0	0	0	0	0	0	0	0	1436178	0
773.67	14.747	0	0	0	0	0	0	0	0	0	12118484	0	0
774.438	9.003	1378507	2596158	0	0	0	0	0	1224259	0	1003995	0	0
774.449	9.582	15828504	15872960	0	0	0	0	11716181	0	0	16596540	18312527	17083236
775.41	8.95	1551019	1611126	1048933	0	0	0	0	0	0	0	1671378	0
775.419	7.907	0	838445	1026442	0	0	0	0	0	0	0	0	0
775.429	9.013	0	0	0	0	0	0	0	0	0	971958	0	939930
775.426	8.376	1235093	772311	799582	0	0	0	0	0	664742	939516	1504451	0
775.423	7.427	0	0	978380	0	0	0	0	0	0	0	0	0
775.432	7.64	0	0	0	0	0	0	0	0	1011229	0	0	0
775.647	14.056	2724394	2135505	3787765	0	0	0	0	0	0	0	888257	909235
775.655	14.107	0	752376	0	0	0	0	0	0	0	0	0	0
775.664	14.76	0	0	1244028	0	0	0	0	0	0	2658312	0	988953
776.451	9.824	1455300	1733820	1492059	0	0	0	0	0	0	1022236	1269421	1124007
776.457	9.293	0	0	0	0	0	0	0	697425	0	0	0	0
778.537	12.324	0	0	0	1867028	1325445	2788626	0	0	0	0	0	0
778.536	12.569	0	0	0	1683008	932266	3335306	0	0	0	0	0	0
779.579	13.373	0	0	0	1256709	0	0	0	0	0	0	0	0
779.579	13.04	0	0	0	1318912	0	0	0	0	0	0	0	0
779.583	13.219	1586395	0	0	3255289	2618156	3121559	0	0	0	1216668	0	0
779.584	12.92	0	0	0	1007797	864129	0	0	0	0	0	0	0
780.553	12.724	0	0	0	12257746	15160113	29501906	0	0	0	0	0	0
780.557	12.449	0	0	0	4810087	4612549	12394574	0	0	0	0	0	0
781.318	10.96	0	0	0	0	0	0	0	0	0	0	0	934773
781.596	13.081	4473321	1431517	2529388	6928719	4745613	3861503	1090361	0	1405537	4673407	3809360	3509870
781.586	14.36	0	0	0	0	0	713252	0	0	0	0	0	0
781.607	13.111	0	0	0	0	1052575	0	1528982	1263278	0	0	0	0
781.595	13.547	0	0	0	1653144	961134	729926	0	0	0	0	0	0
782.569	12.604	0	0	0	5659535	5592024	16495706	0	0	0	0	0	0
782.569	12.898	0	0	0	2679602	2469976	2469257	0	0	0	0	0	0
783.426	9.173	0	0	1499969	0	0	0	0	0	0	0	0	0
783.441	9.213	0	0	933777	0	0	0	0	0	0	0	0	0
783.61	13.222	0	0	0	1579347	2209300	2139739	0	0	0	0	0	0
783.63	13.687	0	1702451	972680	0	0	0	0	0	0	0	0	0
783.642	13.813	0	1185929	1240092	0	0	0	0	0	0	0	0	0
784.548	12.871	0	0	0	0	0	0	0	0	0	2284740	2726463	2332237
784.553	13.169	0	0	0	0	0	0	0	0	0	3521710	3703520	5246910
784.58	13.187	0	0	0	0	0	0	783711	0	0	0	0	0
784.587	12.764	0	0	0	2702149	2846474	5622761	0	0	0	0	0	0
790.141	10.951	2959139	4064743	8463721	0	0	0	0	0	0	0	0	0	Not halogenated
785.439	9.44	0	2717000	2048127	0	0	0	0	0	0	0	0	0
785.445	9.673	6494805	7634412	7436003	0	0	0	0	0	0	1562297	2084042	1721998
785.448	9.861	4581122	5271906	4283394	0	0	0	0	0	0	0	961361	753610
785.448	10.123	828457	0	0	0	0	0	0	1192109	1090535	646075	935831	0
785.453	9.433	1782559	0	1453351	0	0	0	0	0	0	0	0	0
785.629	13.88	0	0	629023	0	0	0	0	0	0	0	0	0
785.649	14.507	0	0	0	0	0	0	0	0	0	2783681	0	0
785.662	14.604	0	0	3323732	0	0	0	0	0	0	2585983	0	2524451
785.668	14.311	0	5322248	11827942	0	0	0	0	0	944786	7712781	2887144	5256876
785.675	14.587	0	0	2765910	0	0	0	0	0	1569547	0	0	0
786.363	7.2	0	0	0	0	0	0	0	0	0	0	0	3953052
786.385	7.256	3380164	3366125	5544879	0	0	0	15989523	20400107	16976272	12720097	11536721	10133198
786.569	13.34	0	0	0	0	0	0	0	0	1164398	10925260	7279918	8378205
786.601	13.018	0	0	0	4335364	3912322	3070048	0	0	0	0	0	0
786.613	13.013	0	0	0	0	4629316	0	0	0	0	0	0	0
786.655	14.493	0	0	835758	0	0	0	0	0	0	0	0	0
787.439	9.444	876301	1888414	0	0	0	0	0	0	0	0	0	1282859
787.462	9.831	24688220	20829998	21408873	0	0	0	4341237	8072206	10061490	14231670	17880717	11852841
787.463	9.447	0	0	0	0	0	0	0	0	1140609	0	654538	0
787.621	13.013	0	0	0	0	0	1468792	0	0	0	0	0	0
787.642	14	1059902	0	0	0	0	0	0	708166	0	0	0	0
787.65	14.067	0	0	1104848	0	0	0	0	0	0	0	0	0
787.669	13.36	828633	0	0	0	0	0	0	0	0	0	0	0
787.681	13.24	8851632	3250756	99693353	0	0	0	0	0	2113494	32959751	58891315	22764256
787.684	13.56	1390602	0	0	0	0	0	0	0	0	0	0	0
788.404	7.28	0	0	0	0	0	0	1636352	0	741772	0	0	0
788.59	13.564	0	0	0	0	0	0	0	0	0	1685457	3651060	2580073
788.665	13.493	0	0	0	0	0	0	0	0	0	0	0	934771
788.685	13.533	0	0	4298583	0	0	0	0	0	0	2006769	4923820	1210555
788.682	13.36	0	0	0	0	0	0	0	0	0	0	0	2822367
789.278	10.249	0	0	0	0	0	0	0	0	0	3060509	1521003	4684705
789.437	9.753	0	0	1308576	0	0	0	0	0	0	0	733164	0
789.454	9.847	1867694	3282507	0	0	0	0	762086	1563762	1570615	2497434	3247678	2168458
789.456	9.678	1340268	1691290	0	0	0	0	0	953722	0	1060314	1269931	1027930
789.537	12.387	0	0	0	1388076	0	1594844	0	0	0	0	0	0
789.634	14.52	0	1554666	1801279	0	0	0	0	0	0	1310463	0	0
789.635	14.78	0	1124607	846074	0	0	0	0	0	0	0	0	0
789.653	14.407	0	867771	1669877	0	0	0	0	0	0	0	0	0
789.662	14.259	12076547	5400548	7928731	0	0	0	1438920	2431486	3897430	2280947	5948058	5433133
789.673	14.373	0	1168211	0	0	0	0	0	0	0	0	0	0
789.68	13.533	0	0	1845106	0	0	0	0	0	0	0	0	0
799.457	9.889	2490929	3389398	2479756	0	0	0	0	0	0	0	0	0	Not halogenated
790.141	10.707	0	0	2909841	0	0	0	0	0	0	0	0	0
790.693	13.227	0	0	2781244	0	0	0	0	0	0	0	2064480	0
791.584	13.102	0	0	0	894777	944000	725075	0	0	0	0	0	0
792.131	10.733	0	0	2093748	0	0	0	0	0	0	0	0	0
793.133	10.96	1364551	0	0	0	0	0	0	0	0	0	0	0
793.147	10.947	0	1703460	3909232	0	0	0	0	0	0	0	0	0
793.242	10.787	0	0	1441905	0	0	0	0	0	0	0	0	0
793.6	13.277	0	0	0	1927925	1580674	1640392	0	0	0	1775326	0	0
793.603	13.493	0	0	0	1051081	0	0	0	0	0	0	0	0
[truncated: 896 more rows]
