# Supplementary material for: A role for antibiotic biosynthesis monooxygenase domain proteins in fidelity control during aromatic polyketide biosynthesis
Source: Nat Commun. 2019 Aug 9;10:3611. doi: 10.1038/s41467-019-11538-6 (PMC6689052; doi:10.1038/s41467-019-11538-6)
Supplement: Supplementary file 7 — Supplementary Data 3 [file 41467_2019_11538_MOESM7_ESM.xlsx]

## Sheet: Suppl Data 3
Supplementary Data 3. Standards calibration data
Fasamycin C						Formicamycin C						Formicapyridine D						Formicapyridine D						Fasamycin F
Concentration (µM)	Integration area 1 (UV = 285 nm)	Integration area 2 (UV = 285 nm)	Integration area 3 (UV = 285 nm)	Average	Std Deviation	Concentration (µM)	Integration area 1 (UV = 285 nm)	Integration area 2 (UV = 285 nm)	Integration area 3 (UV = 285 nm)	Average	Std Deviation	Concentration (µM)	Integration area 1 (UV = 390 nm)	Integration area 2 (UV = 390 nm)	Integration area 3 (UV = 390 nm)	Average	Std Deviation	Concentration (µM)	Integration area 1 (Ion + mode)	Integration area 2 (Ion + mode)	Integration area 3 (Ion + mode)	Average	Std Deviation	Concentration (µM)	Integration area 1 (Ion + mode)	Integration area 2 (Ion + mode)	Integration area 3 (Ion + mode)	Average	Std Deviation
10	202253	208475	221822	210850	9998.35	10	61489	59008	61970	60822.3	1589.56	5	31540	33262	32946	32582.7	916.695	5	69171344	69940601	93477284	77529743	1.38163e+07	5	4752691	4745933	5038490	4.8457e+06	166991
20	422662	437076	472283	444007	25526.3	20	83432	84770	79668	82623.3	2645.38	10	66860	66822	63262	65648	2066.42	10	171162000	150701857	198290581	1.73385e+08	2.38721e+07	20	7849882	9723290	9981952	9.18504e+06	1.16349e+06
50	1003461	1087843	1197871	1.09639e+06	97486.5	50	240157	244919	260739	248605	10774.7	25	150644	148854	148200	149233	1265.24	25	349046790	200310989	354731920	301363233	8.756e+07	40	20820890	21521254	21585510	21309218	424123
80	1730469	1834195	1837167	1.80061e+06	60762.3	100	383535	389882	398918	390778	7730.57	50	300241	325881	328773	318298	15704.8	50	642979950	686510082	705191896	6.78227e+08	3.19223e+07	80	46285786	44788705	43235958	4.47701e+07	1.525e+06
100	1997563	2157059	2097110	2.08391e+06	80563.1	200	773676	767286	771236	770733	3224.6	100	626440	616182	650069	630897	17377.6	100	1353119945	1332932644	1312070747	1.33271e+09	2.05255e+07	150	75127268	78138982	80215330	7.78272e+07	2.55832e+06
