# Supplementary material for: A role for antibiotic biosynthesis monooxygenase domain proteins in fidelity control during aromatic polyketide biosynthesis
Source: Nat Commun. 2019 Aug 9;10:3611. doi: 10.1038/s41467-019-11538-6 (PMC6689052; doi:10.1038/s41467-019-11538-6)
Supplement: Supplementary file 8 — Supplementary Data 4 [file 41467_2019_11538_MOESM8_ESM.xlsx]

## Sheet: Suppl Data 4
Supplementary Data 4. Comparative and quantitative analysis of target metabolites
		ΔforS					WT
		fasamycin	Formicamycin	Formicapyridine (based on ion)	Formicapyridine (based on UV)	Fasamycin F	fasamycin	Formicamycin	Formicapyridine (based on ion)	Formicapyridine (based on UV)	Fasamycin F
Record	Sample 1	517192	1404389	1096401257	641895	12386651	504673	3733891	57965640	19585	NA
	Sample 2	534911	1165723	1024306238	558033	12880490	485555	3856732	52253781	18049	NA
	Sample 3	600544	1208956	1064282539	591373	12646038	504886	3422594	52888788	21191	NA
Concentration [in extract sample] (µM)	Sample 1	23.3511	369.612	82.3134	101.743	21.9998	22.763	994.999	3.48524	3.20456	0
	Sample 2	24.1833	305.539	76.8407	88.4641	22.9539	21.8651	1027.98	3.05165	2.96134	0
	Sample 3	27.2661	317.146	79.8753	93.7432	22.5009	22.773	911.427	3.09985	3.45886	0
Concentration mean (µM)		24.9335	330.766	79.6765	94.6501	22.4849	22.467	978.134	3.21225	3.20825	0
Standard error		2.06253	34.139	2.7418	6.68577	0.477268	0.521361	60.0774	0.237644	0.248778	0
	formicapyridines (based on ion)
		ΔforS	WT
	Sample 1	82.3134	3.48524
	Sample 2	76.8407	3.05165
	Sample 3	79.8753	3.09985
Concentration mean (µM)		79.6765	3.21225
Standard error		2.7418	0.237644
	formicapyridines (based on UV)
		ΔforS	WT
	Sample 1	101.743	3.20456
	Sample 2	88.4641	2.96134
	Sample 3	93.7432	3.45886
Concentration mean (µM)		94.6501	3.20825
Standard error		6.68577	0.248778
	fasamycins
		ΔforS	WT
	Sample 1	23.3511	22.763
	Sample 2	24.1833	21.8651
	Sample 3	27.2661	22.773
Concentration mean (µM)		24.9335	22.467
Standard error		2.06253	0.521361
	formicamycins
		ΔforS	WT						Note 1:- the concentrations above relate to the measured concentration in the generated sample. However, these are 10x concentrated versus the agar sample fom which they are extraced, therefore these numbers are divided by 10 to give the titre information which is provided in Figure 6 of the mani manuscript.
	Sample 1	369.612	994.999
	Sample 2	305.539	1027.98
	Sample 3	317.146	911.427
Concentration mean (µM)		330.766	978.134
Standard error		34.139	60.0774
	Fasamycin F
		ΔforS	WT
	Sample 1	21.9998	0						Note 2:- the formicapyridine data was analysed using both UV and MS methods. These were in good agreement, with the UV data suggesting a slightly higher titre than the MS calibration. For reporting in Figure 6 of the main manuscript we chose to report the MS based data as this allowed for the fact fasamycin F overlapped with one of the formicpyridines and increased the UV absorbance slightly.
	Sample 2	22.9539	0
	Sample 3	22.5009	0
Concentration mean (µM)		22.4849	0
Standard error		0.477268	0
	All prodcuts combined
		ΔforS	WT
	Sample 1	599.02	1024.45
	Sample 2	517.981	1055.86
	Sample 3	540.531	940.759
Concentration mean (µM)		552.511	1007.02
Standard error		41.8263	59.495
	fasamycin + formicamycin combined
		ΔforS	WT
	Sample 1	414.963	1017.76
	Sample 2	352.676	1049.84
	Sample 3	366.913	934.2
Concentration mean (µM)		378.184	1000.6
Standard error		32.6373	59.7005
