# Supplementary material for: A role for antibiotic biosynthesis monooxygenase domain proteins in fidelity control during aromatic polyketide biosynthesis
Source: Nat Commun. 2019 Aug 9;10:3611. doi: 10.1038/s41467-019-11538-6 (PMC6689052; doi:10.1038/s41467-019-11538-6)
Supplement: Supplementary file 9 — Supplementary Data 5 [file 41467_2019_11538_MOESM9_ESM.xlsx]

## Sheet: Suppl Data 5
Supplementary Data 5. PCR primers used in this study
Primer name	Sequence	Description
pCRISP-2 For TEST	aggctagtccgttatcaacttgaaa	Detection of pCRISP and cloning inserts around XbaI site forward
pCRISP-2 Rev TEST	tcgccacctctgacttgagcgtcga	Detection of pCRISP and cloning inserts around XbaI site reverse
Spacer primer	atacggctgccagataaggc	Detection of gRNA insert at BbsI site via sequencing
pMS82 Rev	gccagtggtatttatgtcaacaccgcc	Detection of pMS82 and cloning inserts around HindIII site reverse
FOR pMS82	gcaacagtgccgttgatcgtgctatg	Detection of pMS82 and cloning inserts around HindIII site forward
RD206 ForD 1.1 For	gctcggttgccgccgggcgttttttaTCTAGAccagttcggccacggactgc	pCRISPomyces-2 template 1 left flank ForD
RD207 ForD 1.2 Rev	GCTGCTGCGACCAGGCGAGCTCGCcacggtcaggctcccttcg	pCRISPomyces-2 template 1 right flank ForD
RD208 ForD 2.1 For	GCGAGCTCGCCTGGTCGCAGCAGCgtatgagcgccaccgaggcc	pCRISPomyces-2 template 2 left flank ForD
RD209 ForD 2.2 Rev	gcaacgcggcctttttacggttcctggccTCTAGAccaacggccagacggcgcgtc	pCRISPomyces-2 template 2 right flank ForD
RD209 ForD gRNA For	ACGCtggatgcgcatgaacgcgaa	ForD gRNA forward
RD210 ForD gRNA Rev	AAACttcgcgttcatgcgcatcca	ForD gRNA reverse
RD211 ForD Test Int For	ccacgctggtcgaacagtgc	Confirmation of ForD deletion external for
RD212 ForD Test Int Rev	gcgagtctgaccaggcgctc	Confirmation of ForD deletion external rev
RD213 ForD Test Ext For	cgtcctggtcaccgacgagg	Confirmation of ForD deletion internal for
RD214 ForD Test Ext Rev	gcatggcgcaggtgcacacc	Confirmation of ForD deletion internal rev
RD215 ForL 1.1 For	gctcggttgccgccgggcgttttttaTCTAGAgcagcacgccgaccagcacg	pCRISPomyces-2 template 1 left flank ForL
RD216 ForL 1.2 Rev	GCTGCTGCGACCAGGCGAGCTCGCtagtcccgccatggcggacc	pCRISPomyces-2 template 1 right flank ForL
RD217 ForL 2.1 For	GCGAGCTCGCCTGGTCGCAGCAGCcatggacgaactccctttcgcc	pCRISPomyces-2 template 2 left flank ForL
RD218 ForL 2.2 Rev	gcaacgcggcctttttacggttcctggccTCTAGAgctaaggaggtggccgagg	pCRISPomyces-2 template 2 right flank ForL
RD219 ForL gRNA For	ACGCgagccccaactgccttggta	ForL gRNA forward
RD220 ForL gRNA Rev	AAACtaccaaggcagttggggctc	ForL gRNA reverse
RD221 ForL Test Int For	cgagggcgagcagcaggcg	Confirmation of ForL deletion external for
RD222 ForL Test Int Rev	cggcacgcgagttcggtggc	Confirmation of ForL deletion external rev
RD223 ForL Test Ext For	cgctcggtcgccacggcc	Confirmation of FoL deletion internal for
RD224 ForL Test Ext Rev	ccgcgtgatgacagatgcgcc	Confirmation of ForL deletion internal rev
RD235 ForR 1.1 For	gctcggttgccgccgggcgttttttaTCTAGActtcggcaagcagttcttcg	pCRISPomyces-2 template 1 left flank ForR
RD236 ForR 1.2 Rev	GCTGCTGCGACCAGGCGAGCTCGCggtcatggttctccttgtcc	pCRISPomyces-2 template 1 right flank ForR
RD237 ForR 2.1 For	GCGAGCTCGCCTGGTCGCAGCAGCacatgacccggcaggtcgcc	pCRISPomyces-2 template 2 left flank ForR
RD238 ForR 2.2 Rev	gcaacgcggcctttttacggttcctggccTCTAGAccgagccgtgcgcgttgacg	pCRISPomyces-2 template 2 right flank ForR
RD239 ForR gRNA For	ACGCcgtagaggaactcctcggagta	ForR gRNA forward
RD240 ForR gRNA Rev	AAACtactccgaggagttcctctacg	ForR gRNA reverse
RD241 ForR Test Int For	gcacatacgccatcaggtcgc	Confirmation of ForR deletion external for
RD242 ForR Test Int Rev	ggtccatgcgttgggcctcg	Confirmation of ForR deletion external rev
RD243 ForR Test Ext For	cggcgagcgggtcttcgac	Confirmation of ForR deletion internal for
RD244 ForR Test Ext Rev	cgtgccggtcgttctgcttgg	Confirmation of ForR deletion internal rev
RD245 ForS 1.1 For	gctcggttgccgccgggcgttttttaTCTAGAgaggagcacctcaccatgacg	pCRISPomyces-2 template 1 left flank ForS
RD246 ForS 1.2 Rev	GCTGCTGCGACCAGGCGAGCTCGCgctcatacggtgccctccac	pCRISPomyces-2 template 1 right flank ForS
RD247 ForS 2.1 For	GCGAGCTCGCCTGGTCGCAGCAGCtgatccgacccaacggggac	pCRISPomyces-2 template 2 left flank ForS
RD248 ForS 2.2 Rev	gcaacgcggcctttttacggttcctggccTCTAGAgaagcgccggtgatcatgacg	pCRISPomyces-2 template 2 right flank ForS
RD249 ForS gRNA For	ACGCgggtttgtggacgtaggtga	ForS gRNA forward
RD250 ForS gRNA Rev	AAACtcacctacgtccacaaaccc	ForS gRNA reverse
RD251 ForS Test Int For	cctcgtcgaggacagcacgg	Confirmation of ForS deletion external for
RD252 ForS Test Int Rev	cgatgcgtacgtcgacgttgc	Confirmation of ForS deletion external rev
RD253 ForS Test Ext For	gcctcttgcgcggcttgagc	Confirmation of ForS deletion internal for
RD254 ForS Test Ext Rev	cgcgtcgaagcaggagacgg	Confirmation of ForS deletion internal rev
RD265 ForU 1.1 For	gctcggttgccgccgggcgttttttaTCTAGAcgtagtactcgccgcggttc	pCRISPomyces-2 template 1 left flank ForU
RD266 ForU 1.2 Rev	GCTGCTGCGACCAGGCGAGCTCGCgatgagtgaccagcagcgcc	pCRISPomyces-2 template 1 right flank ForU
RD267 ForU 2.1 For	GCGAGCTCGCCTGGTCGCAGCAGCcatgtggagctgccctcactc	pCRISPomyces-2 template 2 left flank ForU
RD268 ForU 2.2 Rev	gcaacgcggcctttttacggttcctggccTCTAGAgcttcttgccgccgacgttg	pCRISPomyces-2 template 2 right flank ForU
RD269 ForU gRNA For	ACGCgtggccctcttgagctacgt	ForU gRNA forward
RD270 ForU gRNA Rev	AAACacgtagctcaagagggccac	ForU gRNA reverse
RD271 ForU Test Int For	ggtccactgcggcaggtcg	Confirmation of ForU deletion external for
RD272 ForU Test Int Rev	gcgcggttcctcgtcgagcg	Confirmation of ForU deletion external rev
RD273 ForU Test Ext For	ggtcacgaagtcgacgtcgg	Confirmation of ForU deletion internal for
RD274 ForU Test Ext Rev	cggtagccgtggtaggtgagg	Confirmation of ForU deletion internal rev
RD307 ForD pMS82 pF	gccgagaaccTAGGATCCAAGCTTgtggagctgccctcactctc	ForD pMS82-promotor for complementation forward
RD308 ForD pMS82 pR	cgttctcggtgagctcgggcacggtgaggtgctcctcctg	ForD promotor-gene for complementation reverse
RD309 ForD pMS82 gF	caggaggagcacctcaccgtgcccgagctcaccgagaacg	ForD promotor-gene for complementation forward
RD310 ForD PMS82 gR	CTGGTACCATGCATAGATCTAAGCTTcctcggtggcgctcatacgg	ForD gene-pMS82 for complementation reverse
RD311 ForL pMS82 pF	gccgagaaccTAGGATCCAAGCTTgattcttcggcgcacgacag	ForL pMS82-promotor for complementation forward
RD312 ForL pMS82 pR	cgacgatcaacgtggtgtgcataccggctcccatcggttgc	ForL promotor-gene for complementation reverse
RD313 ForL pMS82 gF	gcaaccgatgggagccggtatgcacaccacgttgatcgtcg	ForL promotor-gene for complementation forward
RD314 ForL pMS82 gR	CTGGTACCATGCATAGATCTAAGCTTctactcgacggggactacgc	ForL gene-pMS82 for complementation reverse
RD512 ForR-ForA ErmE* F	AAAAAcatatgatgaccacgcacaccgtgc	ForRA complementation under ErmE* forward pIJ10257
RD513 ForR-ForA ErmE* R	AAAAAaagctttcacctcagctccctccggtc	FoRA complementation under ErmE* reverse pIJ10257
RD516 ForS ErmE* F	AAAAAcatatgatgagccaggaggagccgc	ForS complementation under ErmE* forward pIJ10257
RD517 ForS ErmE* R	AAAAAaagctttcagaggggtgctgccgtg	ForS complementation under ErmE* reverse pIJ10257
RD518 ForU-ForV ErmE* F	AAAAAcatatgatggccgagatctccgccg	ForU-V complementation under ErmE* forward pIJ10257
RD519 ForU-ForV ErmE* R	AAAAAaagcttcgctctgctcctgtgccgtc	ForU-V complementation under ErmE* reverse pIJ10257
