# Supplementary material for: A role for antibiotic biosynthesis monooxygenase domain proteins in fidelity control during aromatic polyketide biosynthesis
Source: Nat Commun. 2019 Aug 9;10:3611. doi: 10.1038/s41467-019-11538-6 (PMC6689052; doi:10.1038/s41467-019-11538-6)
Supplement: Supplementary file 10 — Source Data [file 41467_2019_11538_MOESM10_ESM.xlsx]

## Sheet: Fig. 6e
Formicapyridines concentration (µM)
	ΔforS	WT
Sample 1	82.3134	3.48524
Sample 2	76.8407	3.05165
Sample 3	79.8753	3.09985
Mean	79.6765	3.21225
Standard error	2.7418	0.237644

## Sheet: Fig. 6f
Combined fasamycins +formicamycins concentration (µM)
	ΔforS	WT
Sample 1	414.963	1017.76
Sample 2	352.676	1049.84
Sample 3	366.913	934.2
Mean	378.184	1000.6
Standard error	32.6373	59.7005

## Sheet: Fig. 6g
Fasamycins concentration (µM)
	ΔforS	WT
Sample 1	23.3511	22.763
Sample 2	24.1833	21.8651
Sample 3	27.2661	22.773
Mean	24.9335	22.467
Standard error	2.06253	0.521361

## Sheet: Fig. 6h
Formicamycins concentration (µM)
	ΔforS	WT
Sample 1	369.612	994.999
Sample 2	305.539	1027.98
Sample 3	317.146	911.427
Mean	330.766	978.134
Standard error	34.139	60.0774
